# Supplementary material for: A holobiont approach towards polysaccharide degradation by the highly compartmentalised gut system of the soil-feeding higher termite Labiotermes labralis
Source: BMC Genomics. 2023 Mar 15;24:115. doi: 10.1186/s12864-023-09224-5 (PMC10018900; doi:10.1186/s12864-023-09224-5)
Supplement: Supplementary file 1 — Additional file 1. [file 12864_2023_9224_MOESM1_ESM.xlsx]

## Sheet: Table S1
Table S1: Bacterial diversity in the different termite gut compartments based on the 16S rRNA gene amplicon sequencing (non-normalised read counts).
			Hindgut
OTU_ID	Foregut	Midgut	P1+P3+P4+P5 (combined analysis)	P1	P3	P4	P5	Kingdom	Phylum	Class	Order	Family	Genus
Otu148			1			184	703	Bacteria(100)	Acidobacteria	Acidobacteriia	Acidobacteriales(100)	Acidobacteriaceae_(Subgroup_1)(100)	Granulicella(78)
Otu3231				3				Bacteria(100)	Acidobacteria	Acidobacteriia	Acidobacteriales(100)	Acidobacteriaceae_(Subgroup_1)(100)	uncultured(44)
Otu20			1	1	1	1379	677	Bacteria(100)	Acidobacteria	Acidobacteriia	Acidobacteriales(100)	Acidobacteriaceae_(Subgroup_1)(96)	Edaphobacter(56)
Otu645	3		3	33	1			Bacteria(100)	Acidobacteria	Acidobacteriia	Acidobacteriales(100)	Koribacteraceae(100)	Candidatus_Koribacter(100)
Otu445	3		2	152		5	1	Bacteria(100)	Acidobacteria	Acidobacteriia	Acidobacteriales(100)	uncultured(100)	uncultured_ge(100)
Otu1998				10				Bacteria(100)	Acidobacteria	Acidobacteriia	Acidobacteriales(100)	uncultured(100)	uncultured_ge(100)
Otu2893				10				Bacteria(100)	Acidobacteria	Acidobacteriia	Solibacterales(100)	Solibacteraceae_(Subgroup_3)(100)	Candidatus_Solibacter(100)
Otu3120	2							Bacteria(100)	Acidobacteria	Acidobacteriia	Subgroup_2(100)	Subgroup_2_fa(100)	Subgroup_2_ge(100)
Otu717						26	2	Bacteria(100)	Acidobacteria	Holophagae	Holophagales(100)	Holophagaceae(100)	Holophaga(57)
Otu2995		1	1					Bacteria(100)	Acidobacteria	Subgroup_6	Subgroup_6_or(100)	Subgroup_6_fa(100)	Subgroup_6_ge(100)
Otu3225			5			3		Bacteria(100)	Acidobacteria	Fischerbacteria	Fischerbacteria_or(20)	Fischerbacteria_fa(20)	Fischerbacteria_ge(20)
Otu239	1		111	65	161	7		Bacteria(100)	Acidobacteria	Subgroup_18	Subgroup_18_or(47)	Subgroup_18_fa(47)	Subgroup_18_ge(47)
Otu1632			5			5		Bacteria(100)	Acidobacteria	Acidobacteria_cl	Acidobacteria_or(22)	Acidobacteria_fa(22)	Acidobacteria_ge(22)
Otu421			1	4		302	1507	Bacteria(100)	Acidobacteria	Acidobacteriia	Acidobacteriales(99)	Acidobacteriaceae_(Subgroup_1)(99)	Edaphobacter(46)
Otu3426				2				Bacteria(100)	Actinobacteria	Acidimicrobiia	IMCC26256(48)	IMCC26256_fa(48)	IMCC26256_ge(48)
Otu186	2	2	3	739	8	8	5	Bacteria(100)	Actinobacteria	Acidimicrobiia	IMCC26256(77)	IMCC26256_fa(77)	IMCC26256_ge(77)
Otu365				79		3	2	Bacteria(100)	Actinobacteria	Acidimicrobiia	Microtrichales(99)	uncultured(98)	uncultured_ge(98)
Otu760	1		1	52		1		Bacteria(100)	Actinobacteria	Acidimicrobiia	uncultured(100)	uncultured_fa(100)	uncultured_ge(100)
Otu2671	1			2				Bacteria(100)	Actinobacteria	Actinobacteria	Bifidobacteriales(100)	Bifidobacteriaceae(100)	Neoscardovia(86)
Otu2255	5			2				Bacteria(100)	Actinobacteria	Actinobacteria	Bifidobacteriales(99)	Bifidobacteriaceae(99)	Neoscardovia(55)
Otu3409		4						Bacteria(100)	Actinobacteria	Actinobacteria	Corynebacteriales(100)	Corynebacteriaceae(100)	Corynebacterium_1(100)
Otu3119				1			1	Bacteria(100)	Actinobacteria	Actinobacteria	Corynebacteriales(100)	Corynebacteriaceae(100)	Corynebacterium_1(99)
Otu614	10		5	96		4	2	Bacteria(100)	Actinobacteria	Actinobacteria	Corynebacteriales(100)	Mycobacteriaceae(100)	Mycobacterium(100)
Otu1383	2		1	13				Bacteria(100)	Actinobacteria	Actinobacteria	Corynebacteriales(100)	Nocardiaceae(100)	Nocardia(91)
Otu1649				8		3		Bacteria(100)	Actinobacteria	Actinobacteria	Corynebacteriales(55)	Nocardiaceae(49)	Skermania(28)
Otu1887	2			6				Bacteria(100)	Actinobacteria	Actinobacteria	Corynebacteriales(58)	Nocardiaceae(58)	Nocardia(38)
Otu898	9		1	18	2	1	2	Bacteria(100)	Actinobacteria	Actinobacteria	Corynebacteriales(76)	Mycobacteriaceae(71)	Mycobacterium(59)
Otu424	17		1	64	2	2	2	Bacteria(100)	Actinobacteria	Actinobacteria	Corynebacteriales(78)	Nocardiaceae(64)	Williamsia(13)
Otu2612				6				Bacteria(100)	Actinobacteria	Actinobacteria	Corynebacteriales(82)	Nocardiaceae(81)	Nocardia(80)
Otu2159				8				Bacteria(100)	Actinobacteria	Actinobacteria	Corynebacteriales(84)	Mycobacteriaceae(53)	Hoyosella(51)
Otu206	5		5	224	1	5		Bacteria(100)	Actinobacteria	Actinobacteria	Frankiales(100)	Acidothermaceae(100)	Acidothermus(100)
Otu44	11		13	944	8	9		Bacteria(100)	Actinobacteria	Actinobacteria	Frankiales(100)	Acidothermaceae(100)	Acidothermus(100)
Otu895	4		2	35		1		Bacteria(100)	Actinobacteria	Actinobacteria	Frankiales(100)	Acidothermaceae(100)	Acidothermus(100)
Otu313	4		3	223	2	6	1	Bacteria(100)	Actinobacteria	Actinobacteria	Frankiales(100)	Acidothermaceae(100)	Acidothermus(100)
Otu3140	1		4	49				Bacteria(100)	Actinobacteria	Actinobacteria	Frankiales(100)	Acidothermaceae(100)	Acidothermus(100)
Otu2725			1	9				Bacteria(100)	Actinobacteria	Actinobacteria	Frankiales(100)	Acidothermaceae(100)	Acidothermus(100)
Otu2140			1	31	1	3		Bacteria(100)	Actinobacteria	Actinobacteria	Frankiales(100)	Acidothermaceae(100)	Acidothermus(100)
Otu120			4	307	2	45	114	Bacteria(100)	Actinobacteria	Actinobacteria	Frankiales(100)	Frankiaceae(100)	Jatrophihabitans(100)
Otu71	20	4	17	354	3	5	2	Bacteria(100)	Actinobacteria	Actinobacteria	Frankiales(68)	Acidothermaceae(68)	Acidothermus(68)
Otu11	46		48	1759	32	23	13	Bacteria(100)	Actinobacteria	Actinobacteria	Frankiales(81)	Acidothermaceae(81)	Acidothermus(81)
Otu1123	8		2	38		1		Bacteria(100)	Actinobacteria	Actinobacteria	Frankiales(96)	Acidothermaceae(96)	Acidothermus(96)
Otu545	1			41		1		Bacteria(100)	Actinobacteria	Actinobacteria	Frankiales(97)	Acidothermaceae(97)	Acidothermus(97)
Otu138	8		53	487	4	5	1	Bacteria(100)	Actinobacteria	Actinobacteria	Frankiales(98)	Acidothermaceae(94)	Acidothermus(94)
Otu569	15		2	55			1	Bacteria(100)	Actinobacteria	Actinobacteria	Frankiales(99)	Acidothermaceae(99)	Acidothermus(99)
Otu1073			1	114	1	4		Bacteria(100)	Actinobacteria	Actinobacteria	Frankiales(99)	Acidothermaceae(99)	Acidothermus(99)
Otu1844				5				Bacteria(100)	Actinobacteria	Actinobacteria	Micrococcales(100)	Dermacoccaceae(100)	Flexivirga(100)
Otu715				49			1	Bacteria(100)	Actinobacteria	Actinobacteria	Micrococcales(100)	Microbacteriaceae(100)	Gryllotalpicola(94)
Otu3047				2				Bacteria(100)	Actinobacteria	Actinobacteria	Micrococcales(100)	Microbacteriaceae(100)	Leucobacter(100)
Otu490				4			45	Bacteria(100)	Actinobacteria	Actinobacteria	Micrococcales(49)	Microbacteriaceae(14)	Homoserinimonas(10)
Otu879	1		6	6	1	16	4	Bacteria(100)	Actinobacteria	Actinobacteria	Micrococcales(75)	Intrasporangiaceae(46)	Ornithinicoccus(23)
Otu1099			7	1		5	1	Bacteria(100)	Actinobacteria	Actinobacteria	Micrococcales(76)	Jonesiaceae(24)	Jonesia(24)
Otu581			23	2	1	19		Bacteria(100)	Actinobacteria	Actinobacteria	Micrococcales(83)	Jonesiaceae(14)	Jonesia(14)
Otu1541			5	4		2	1	Bacteria(100)	Actinobacteria	Actinobacteria	Micrococcales(83)	Micrococcales_Incertae_Sedis(37)	Luteimicrobium(37)
Otu1122			6	21	1			Bacteria(100)	Actinobacteria	Actinobacteria	Micrococcales(89)	Cellulomonadaceae(20)	Oerskovia(20)
Otu2369						12	10	Bacteria(100)	Actinobacteria	Actinobacteria	Micrococcales(97)	Micrococcales_Incertae_Sedis(33)	Luteimicrobium(33)
Otu1759			1			7		Bacteria(100)	Actinobacteria	Actinobacteria	Micrococcales(98)	Intrasporangiaceae(32)	Aquipuribacter(28)
Otu3333	1			6		1		Bacteria(100)	Actinobacteria	Actinobacteria	Micromonosporales(100)	Micromonosporaceae(100)	Micromonosporaceae_ge(34)
Otu3053				4				Bacteria(100)	Actinobacteria	Actinobacteria	Micromonosporales(100)	Micromonosporaceae(100)	Salinispora(67)
Otu1086				24				Bacteria(100)	Actinobacteria	Actinobacteria	Propionibacteriales(100)	Nocardioidaceae(100)	Nocardioides(100)
Otu2097				12				Bacteria(100)	Actinobacteria	Actinobacteria	Propionibacteriales(100)	Nocardioidaceae(98)	Nocardioides(98)
Otu2453	1			3				Bacteria(100)	Actinobacteria	Actinobacteria	Propionibacteriales(100)	Nocardioidaceae(99)	Nocardioides(99)
Otu926				39				Bacteria(100)	Actinobacteria	Actinobacteria	Propionibacteriales(100)	Nocardioidaceae(99)	Nocardioides(99)
Otu1744				7				Bacteria(100)	Actinobacteria	Actinobacteria	Propionibacteriales(100)	Propionibacteriaceae(100)	Microlunatus(95)
Otu26			6	1	1	1427	264	Bacteria(100)	Actinobacteria	Actinobacteria	Propionibacteriales(100)	Propionibacteriaceae(100)	Propionibacteriaceae_ge(36)
Otu1136						10	44	Bacteria(100)	Actinobacteria	Actinobacteria	Propionibacteriales(100)	Propionibacteriaceae(100)	Propionicicella(89)
Otu3448	3			3				Bacteria(100)	Actinobacteria	Actinobacteria	Propionibacteriales(100)	Propionibacteriaceae(100)	Tessaracoccus(50)
Otu259			1	1	1	138	34	Bacteria(100)	Actinobacteria	Actinobacteria	Propionibacteriales(100)	Propionibacteriaceae(96)	Aestuariimicrobium(43)
Otu1015	4		1	19				Bacteria(100)	Actinobacteria	Actinobacteria	Pseudonocardiales(100)	Pseudonocardiaceae(100)	Actinomycetospora(100)
Otu1527	10							Bacteria(100)	Actinobacteria	Actinobacteria	Pseudonocardiales(100)	Pseudonocardiaceae(100)	Actinophytocola(70)
Otu2796	1			3				Bacteria(100)	Actinobacteria	Actinobacteria	Pseudonocardiales(100)	Pseudonocardiaceae(100)	Amycolatopsis(100)
Otu851	11			11				Bacteria(100)	Actinobacteria	Actinobacteria	Pseudonocardiales(100)	Pseudonocardiaceae(100)	Crossiella(93)
Otu250	26		3	89	2		2	Bacteria(100)	Actinobacteria	Actinobacteria	Pseudonocardiales(100)	Pseudonocardiaceae(100)	Pseudonocardia(100)
Otu3114				3		1		Bacteria(100)	Actinobacteria	Actinobacteria	Pseudonocardiales(100)	Pseudonocardiaceae(100)	Pseudonocardia(100)
Otu2979	1		1	4				Bacteria(100)	Actinobacteria	Actinobacteria	Pseudonocardiales(59)	Pseudonocardiaceae(59)	Pseudonocardiaceae_ge(9)
Otu1990			2	7				Bacteria(100)	Actinobacteria	Actinobacteria	Pseudonocardiales(87)	Pseudonocardiaceae(87)	Sciscionella(47)
Otu2984				2				Bacteria(100)	Actinobacteria	Actinobacteria	Pseudonocardiales(89)	Pseudonocardiaceae(89)	Actinophytocola(22)
Otu3046				4				Bacteria(100)	Actinobacteria	Actinobacteria	Pseudonocardiales(96)	Pseudonocardiaceae(96)	Actinoalloteichus(80)
Otu667	27			57		2		Bacteria(100)	Actinobacteria	Actinobacteria	Streptomycetales(100)	Streptomycetaceae(100)	Streptomyces(100)
Otu2458				5				Bacteria(100)	Actinobacteria	Actinobacteria	Streptomycetales(100)	Streptomycetaceae(100)	Streptomyces(100)
Otu1322	5			4				Bacteria(100)	Actinobacteria	Actinobacteria	Streptomycetales(100)	Streptomycetaceae(100)	Streptomyces(99)
Otu2689	3			2				Bacteria(100)	Actinobacteria	Actinobacteria	Streptomycetales(99)	Streptomycetaceae(99)	Streptomyces(97)
Otu2088				11				Bacteria(100)	Actinobacteria	Actinobacteria	Streptosporangiales(100)	Thermomonosporaceae(100)	Actinoallomurus(100)
Otu3383				2				Bacteria(100)	Actinobacteria	Actinobacteria	Streptosporangiales(100)	Thermomonosporaceae(75)	Actinomadura(71)
Otu1634				7				Bacteria(100)	Actinobacteria	Actinobacteria	Streptosporangiales(100)	Thermomonosporaceae(90)	Actinomadura(83)
Otu3101	2			3				Bacteria(100)	Actinobacteria	Actinobacteria	Streptosporangiales(99)	Thermomonosporaceae(71)	Actinomadura(48)
Otu1135	1			24	1	6	4	Bacteria(100)	Actinobacteria	Actinobacteria	Streptosporangiales(90)	Thermomonosporaceae(79)	Actinomadura(79)
Otu843				22				Bacteria(100)	Actinobacteria	Actinobacteria	Frankiales(38)	Acidothermaceae(38)	Acidothermus(38)
Otu1801	4			6		1		Bacteria(100)	Actinobacteria	Actinobacteria	Frankiales(95)	Acidothermaceae(95)	Acidothermus(95)
Otu1613	2			6				Bacteria(100)	Actinobacteria	Actinobacteria	Micrococcales(37)	Promicromonosporaceae(14)	Myceligenerans(14)
Otu180			4	1	11	142		Bacteria(100)	Actinobacteria	Coriobacteriia	Coriobacteriales(100)	Coriobacteriales_Incertae_Sedis(100)	uncultured(100)
Otu367						74	8	Bacteria(100)	Actinobacteria	Coriobacteriia	Coriobacteriales(100)	Coriobacteriales_Incertae_Sedis(100)	uncultured(100)
Otu471			3		1	75	2	Bacteria(100)	Actinobacteria	Coriobacteriia	Coriobacteriales(100)	Coriobacteriales_Incertae_Sedis(100)	uncultured(46)
Otu312			4	120	6	7	1	Bacteria(100)	Actinobacteria	Coriobacteriia	Coriobacteriales(100)	Coriobacteriales_Incertae_Sedis(100)	uncultured(95)
Otu22	13	2	7	1538	10	11	10	Bacteria(100)	Actinobacteria	Thermoleophilia	Solirubrobacterales(100)	Solirubrobacteraceae(100)	Conexibacter(65)
Otu1174	13		5	49		2		Bacteria(100)	Actinobacteria	Thermoleophilia	Solirubrobacterales(100)	Solirubrobacteraceae(100)	Conexibacter(93)
Otu1737				25			1	Bacteria(100)	Actinobacteria	Thermoleophilia	Solirubrobacterales(100)	Solirubrobacteraceae(100)	uncultured(75)
Otu112			3	242				Bacteria(100)	Actinobacteria	Actinobacteria	Micrococcales(11)	Intrasporangiaceae(4)	Fodinibacter(4)
Otu996	1		66	45	21			Bacteria(100)	Actinobacteria	Actinobacteria	Micrococcales(13)	Microbacteriaceae(5)	Glaciibacter(3)
Otu266			2	121				Bacteria(100)	Actinobacteria	Actinobacteria	Micrococcales(19)	Microbacteriaceae(11)	Gulosibacter(11)
Otu854			2	66				Bacteria(100)	Actinobacteria	Actinobacteria	Micrococcales(17)	Intrasporangiaceae(9)	Fodinibacter(8)
Otu1502			7		4	1		Bacteria(100)	Actinobacteria	Actinobacteria	Micrococcales(21)	Microbacteriaceae(18)	Gulosibacter(10)
Otu1169			8	9	1			Bacteria(100)	Actinobacteria	Actinobacteria	Micrococcales(22)	Micrococcales_fa(9)	Micrococcales_ge(9)
Otu2552			3	2	1			Bacteria(100)	Actinobacteria	Actinobacteria	Actinomycetales(12)	Actinomycetaceae(12)	Actinomycetaceae_ge(12)
Otu469			54	10	6			Bacteria(100)	Actinobacteria	Actinobacteria	Micrococcales(30)	Bogoriellaceae(3)	Oceanitalea(3)
Otu1713			9	1	4			Bacteria(100)	Actinobacteria	Actinobacteria	Propionibacteriales(14)	Propionibacteriaceae(14)	Naumannella(14)
Otu754			22	6	1			Bacteria(100)	Actinobacteria	Actinobacteria	Actinomycetales(5)	Actinomycetaceae(5)	Actinomycetaceae_ge(5)
Otu69			344	41	68	2	4	Bacteria(100)	Actinobacteria	Actinobacteria	Micrococcales(31)	Microbacteriaceae(17)	Gulosibacter(17)
Otu3347			1	5				Bacteria(100)	Actinobacteria	Actinobacteria	JB111(15)	JB111_fa(15)	JB111_ge(15)
Otu1069			1	17				Bacteria(100)	Actinobacteria	Actinobacteria	Actinomycetales(15)	Actinomycetaceae(15)	Actinomycetaceae_ge(15)
Otu1966			8		2	1		Bacteria(100)	Actinobacteria	Actinobacteria	Bifidobacteriales(35)	Bifidobacteriaceae(35)	Neoscardovia(35)
Otu1986				2		2	1	Bacteria(100)	Actinobacteria	Actinobacteria	Streptosporangiales(65)	Nocardiopsaceae(35)	uncultured(27)
Otu201						256	120	Bacteria(100)	Actinobacteria	Coriobacteriia	Coriobacteriales(92)	Coriobacteriales_Incertae_Sedis(70)	uncultured(35)
Otu3417				3				Bacteria(100)	Armatimonadetes	Armatimonadia	Armatimonadales(100)	Armatimonadales_fa(100)	Armatimonadales_ge(100)
Otu2717						3		Bacteria(100)	Bacteroidetes	Bacteroidia	Bacteroidales(100)	3M1PL1-52_termite_group(27)	3M1PL1-52_termite_group_ge(27)
Otu3355			10		2	3	1	Bacteria(100)	Bacteroidetes	Bacteroidia	Bacteroidales(100)	3M1PL1-52_termite_group(36)	3M1PL1-52_termite_group_ge(36)
Otu1212			2	1		15	6	Bacteria(100)	Bacteroidetes	Bacteroidia	Bacteroidales(100)	3M1PL1-52_termite_group(51)	3M1PL1-52_termite_group_ge(51)
Otu815			39		5	13	1	Bacteria(100)	Bacteroidetes	Bacteroidia	Bacteroidales(100)	3M1PL1-52_termite_group(64)	3M1PL1-52_termite_group_ge(64)
Otu314			152	19	176	24	2	Bacteria(100)	Bacteroidetes	Bacteroidia	Bacteroidales(100)	Bacteroidetes_vadinHA17(100)	Bacteroidetes_vadinHA17_ge(100)
Otu497			85		31	20	2	Bacteria(100)	Bacteroidetes	Bacteroidia	Bacteroidales(100)	COB_P4-1_termite_group(86)	COB_P4-1_termite_group_ge(86)
Otu2077			2			2		Bacteria(100)	Bacteroidetes	Bacteroidia	Bacteroidales(100)	COB_P4-1_termite_group(93)	COB_P4-1_termite_group_ge(93)
Otu543			107	1	26	58	4	Bacteria(100)	Bacteroidetes	Bacteroidia	Bacteroidales(100)	COB_P4-1_termite_group(97)	COB_P4-1_termite_group_ge(97)
Otu23				1		1387	58	Bacteria(100)	Bacteroidetes	Bacteroidia	Bacteroidales(100)	Dysgonomonadaceae(100)	Candidatus_Symbiothrix(41)
Otu1241			9		5	9	2	Bacteria(100)	Bacteroidetes	Bacteroidia	Bacteroidales(100)	Dysgonomonadaceae(100)	Candidatus_Symbiothrix(57)
Otu472			1			44	12	Bacteria(100)	Bacteroidetes	Bacteroidia	Bacteroidales(100)	Dysgonomonadaceae(100)	Candidatus_Symbiothrix(64)
Otu708			35		1	6		Bacteria(100)	Bacteroidetes	Bacteroidia	Bacteroidales(100)	Dysgonomonadaceae(100)	Candidatus_Symbiothrix(67)
Otu3163			2					Bacteria(100)	Bacteroidetes	Bacteroidia	Bacteroidales(100)	Dysgonomonadaceae(100)	Candidatus_Symbiothrix(86)
Otu17			5			1582	3	Bacteria(100)	Bacteroidetes	Bacteroidia	Bacteroidales(100)	Dysgonomonadaceae(100)	Candidatus_Symbiothrix(98)
Otu916				2		26		Bacteria(100)	Bacteroidetes	Bacteroidia	Bacteroidales(100)	Dysgonomonadaceae(100)	uncultured(29)
Otu1725			9	6			1	Bacteria(100)	Bacteroidetes	Bacteroidia	Bacteroidales(100)	Dysgonomonadaceae(100)	uncultured(41)
Otu2349						5		Bacteria(100)	Bacteroidetes	Bacteroidia	Bacteroidales(100)	Dysgonomonadaceae(100)	uncultured(66)
Otu2129			2			3		Bacteria(100)	Bacteroidetes	Bacteroidia	Bacteroidales(100)	Dysgonomonadaceae(100)	uncultured(81)
Otu2303			2		2	1		Bacteria(100)	Bacteroidetes	Bacteroidia	Bacteroidales(100)	Dysgonomonadaceae(100)	uncultured(94)
Otu1740			8		1	14		Bacteria(100)	Bacteroidetes	Bacteroidia	Bacteroidales(100)	Dysgonomonadaceae(25)	Dysgonomonas(24)
Otu626			120		41	74	12	Bacteria(100)	Bacteroidetes	Bacteroidia	Bacteroidales(100)	Dysgonomonadaceae(35)	Dysgonomonas(21)
Otu2625			4					Bacteria(100)	Bacteroidetes	Bacteroidia	Bacteroidales(100)	Dysgonomonadaceae(49)	uncultured(49)
Otu147			122	1	49	24	13	Bacteria(100)	Bacteroidetes	Bacteroidia	Bacteroidales(100)	Dysgonomonadaceae(51)	Dysgonomonas(49)
Otu1975			5			1	1	Bacteria(100)	Bacteroidetes	Bacteroidia	Bacteroidales(100)	Dysgonomonadaceae(65)	uncultured(60)
Otu723	1		79		5	50	4	Bacteria(100)	Bacteroidetes	Bacteroidia	Bacteroidales(100)	Dysgonomonadaceae(66)	Dysgonomonas(65)
Otu2590			2		2			Bacteria(100)	Bacteroidetes	Bacteroidia	Bacteroidales(100)	Dysgonomonadaceae(68)	uncultured(40)
Otu1102			12		1	2		Bacteria(100)	Bacteroidetes	Bacteroidia	Bacteroidales(100)	Dysgonomonadaceae(83)	Candidatus_Symbiothrix(42)
Otu2382			3					Bacteria(100)	Bacteroidetes	Bacteroidia	Bacteroidales(100)	Dysgonomonadaceae(87)	uncultured(48)
Otu2104			6					Bacteria(100)	Bacteroidetes	Bacteroidia	Bacteroidales(100)	Dysgonomonadaceae(88)	Candidatus_Symbiothrix(50)
Otu1673			12	1	1	3	2	Bacteria(100)	Bacteroidetes	Bacteroidia	Bacteroidales(100)	Dysgonomonadaceae(88)	uncultured(51)
Otu2668			7		2	7		Bacteria(100)	Bacteroidetes	Bacteroidia	Bacteroidales(100)	Dysgonomonadaceae(90)	Candidatus_Armantifilum(44)
Otu1578			4		1	4		Bacteria(100)	Bacteroidetes	Bacteroidia	Bacteroidales(100)	Dysgonomonadaceae(90)	uncultured(76)
Otu7						29	1682	Bacteria(100)	Bacteroidetes	Bacteroidia	Bacteroidales(100)	Dysgonomonadaceae(91)	Candidatus_Symbiothrix(50)
Otu2510			4			10		Bacteria(100)	Bacteroidetes	Bacteroidia	Bacteroidales(100)	Dysgonomonadaceae(92)	uncultured(68)
Otu21				1		1410	1	Bacteria(100)	Bacteroidetes	Bacteroidia	Bacteroidales(100)	Dysgonomonadaceae(93)	Candidatus_Symbiothrix(92)
Otu377						70		Bacteria(100)	Bacteroidetes	Bacteroidia	Bacteroidales(100)	Dysgonomonadaceae(93)	uncultured(55)
Otu92	1		6	2		1476	14	Bacteria(100)	Bacteroidetes	Bacteroidia	Bacteroidales(100)	Dysgonomonadaceae(94)	uncultured(82)
Otu3386			1			1		Bacteria(100)	Bacteroidetes	Bacteroidia	Bacteroidales(100)	Dysgonomonadaceae(95)	uncultured(55)
Otu2661			3			2		Bacteria(100)	Bacteroidetes	Bacteroidia	Bacteroidales(100)	Dysgonomonadaceae(95)	uncultured(79)
Otu1036			3		3	21		Bacteria(100)	Bacteroidetes	Bacteroidia	Bacteroidales(100)	Dysgonomonadaceae(95)	uncultured(88)
Otu941			17		1	2		Bacteria(100)	Bacteroidetes	Bacteroidia	Bacteroidales(100)	Dysgonomonadaceae(96)	uncultured(95)
Otu8	1		2	6		117	4175	Bacteria(100)	Bacteroidetes	Bacteroidia	Bacteroidales(100)	Dysgonomonadaceae(97)	Candidatus_Armantifilum(43)
Otu3039			1	1				Bacteria(100)	Bacteroidetes	Bacteroidia	Bacteroidales(100)	Dysgonomonadaceae(97)	uncultured(50)
Otu622			23	3	1	7		Bacteria(100)	Bacteroidetes	Bacteroidia	Bacteroidales(100)	Dysgonomonadaceae(98)	Candidatus_Symbiothrix(55)
Otu1675			7		2	7		Bacteria(100)	Bacteroidetes	Bacteroidia	Bacteroidales(100)	Dysgonomonadaceae(98)	Candidatus_Symbiothrix(55)
Otu263	3		8			3213	204	Bacteria(100)	Bacteroidetes	Bacteroidia	Bacteroidales(100)	Dysgonomonadaceae(98)	Candidatus_Symbiothrix(61)
Otu609	1		21		3	9	4	Bacteria(100)	Bacteroidetes	Bacteroidia	Bacteroidales(100)	Dysgonomonadaceae(98)	Candidatus_Symbiothrix(64)
Otu228			4		3	192	11	Bacteria(100)	Bacteroidetes	Bacteroidia	Bacteroidales(100)	Dysgonomonadaceae(98)	uncultured(59)
Otu2089			5	1		2		Bacteria(100)	Bacteroidetes	Bacteroidia	Bacteroidales(100)	Dysgonomonadaceae(98)	uncultured(67)
Otu1422			6		5	5	1	Bacteria(100)	Bacteroidetes	Bacteroidia	Bacteroidales(100)	Dysgonomonadaceae(98)	uncultured(85)
Otu405			5			262	4	Bacteria(100)	Bacteroidetes	Bacteroidia	Bacteroidales(100)	Dysgonomonadaceae(99)	Candidatus_Armantifilum(40)
Otu682			27		3	2		Bacteria(100)	Bacteroidetes	Bacteroidia	Bacteroidales(100)	Dysgonomonadaceae(99)	Candidatus_Symbiothrix(45)
Otu2787			4	1				Bacteria(100)	Bacteroidetes	Bacteroidia	Bacteroidales(100)	Dysgonomonadaceae(99)	Candidatus_Symbiothrix(60)
Otu793			47		3	5	1	Bacteria(100)	Bacteroidetes	Bacteroidia	Bacteroidales(100)	Dysgonomonadaceae(99)	Candidatus_Symbiothrix(65)
Otu132						311		Bacteria(100)	Bacteroidetes	Bacteroidia	Bacteroidales(100)	Dysgonomonadaceae(99)	Candidatus_Symbiothrix(72)
Otu2127			4					Bacteria(100)	Bacteroidetes	Bacteroidia	Bacteroidales(100)	Dysgonomonadaceae(99)	Candidatus_Symbiothrix(79)
Otu31						642	1	Bacteria(100)	Bacteroidetes	Bacteroidia	Bacteroidales(100)	Dysgonomonadaceae(99)	Candidatus_Symbiothrix(83)
Otu1178			13		1	11	3	Bacteria(100)	Bacteroidetes	Bacteroidia	Bacteroidales(100)	Dysgonomonadaceae(99)	Candidatus_Symbiothrix(98)
Otu144						157		Bacteria(100)	Bacteroidetes	Bacteroidia	Bacteroidales(100)	Dysgonomonadaceae(99)	uncultured(78)
Otu19					1	743	225	Bacteria(100)	Bacteroidetes	Bacteroidia	Bacteroidales(100)	Dysgonomonadaceae(99)	uncultured(82)
Otu1495			13			1		Bacteria(100)	Bacteroidetes	Bacteroidia	Bacteroidales(100)	Dysgonomonadaceae(99)	uncultured(84)
Otu2165			1			4		Bacteria(100)	Bacteroidetes	Bacteroidia	Bacteroidales(100)	Dysgonomonadaceae(99)	uncultured(88)
Otu556			70		11	68	2	Bacteria(100)	Bacteroidetes	Bacteroidia	Bacteroidales(100)	M2PB4-65_termite_group(100)	M2PB4-65_termite_group_ge(100)
Otu289			20		4	82		Bacteria(100)	Bacteroidetes	Bacteroidia	Bacteroidales(100)	M2PB4-65_termite_group(100)	M2PB4-65_termite_group_ge(100)
Otu1184			10		11	12	3	Bacteria(100)	Bacteroidetes	Bacteroidia	Bacteroidales(100)	M2PB4-65_termite_group(100)	M2PB4-65_termite_group_ge(100)
Otu619			52		12	71	9	Bacteria(100)	Bacteroidetes	Bacteroidia	Bacteroidales(100)	M2PB4-65_termite_group(90)	M2PB4-65_termite_group_ge(90)
Otu168			408	7	48	235	16	Bacteria(100)	Bacteroidetes	Bacteroidia	Bacteroidales(100)	M2PB4-65_termite_group(99)	M2PB4-65_termite_group_ge(99)
Otu914			8		4	12		Bacteria(100)	Bacteroidetes	Bacteroidia	Bacteroidales(100)	Marinifilaceae(100)	uncultured(100)
Otu2679			3			1		Bacteria(100)	Bacteroidetes	Bacteroidia	Bacteroidales(100)	Marinilabiliaceae(87)	uncultured(51)
Otu1283			11					Bacteria(100)	Bacteroidetes	Bacteroidia	Bacteroidales(100)	Paludibacteraceae(100)	uncultured(74)
Otu1408	1		74		14	45		Bacteria(100)	Bacteroidetes	Bacteroidia	Bacteroidales(100)	Paludibacteraceae(41)	uncultured(40)
Otu2834			6			3	3	Bacteria(100)	Bacteroidetes	Bacteroidia	Bacteroidales(100)	Paludibacteraceae(47)	Microbacter(23)
Otu602			37	1	11	20	1	Bacteria(100)	Bacteroidetes	Bacteroidia	Bacteroidales(100)	Paludibacteraceae(48)	uncultured(36)
Otu1216			9		5	5	1	Bacteria(100)	Bacteroidetes	Bacteroidia	Bacteroidales(100)	Paludibacteraceae(50)	uncultured(33)
Otu176	2					220		Bacteria(100)	Bacteroidetes	Bacteroidia	Bacteroidales(100)	Paludibacteraceae(51)	uncultured(43)
Otu2049			8		1	6		Bacteria(100)	Bacteroidetes	Bacteroidia	Bacteroidales(100)	Paludibacteraceae(55)	uncultured(50)
Otu3239			1			1		Bacteria(100)	Bacteroidetes	Bacteroidia	Bacteroidales(100)	Paludibacteraceae(58)	uncultured(49)
Otu3086			16		1	19	1	Bacteria(100)	Bacteroidetes	Bacteroidia	Bacteroidales(100)	Paludibacteraceae(61)	uncultured(50)
Otu3127			2		2	7		Bacteria(100)	Bacteroidetes	Bacteroidia	Bacteroidales(100)	Paludibacteraceae(62)	uncultured(28)
Otu3289			3			1		Bacteria(100)	Bacteroidetes	Bacteroidia	Bacteroidales(100)	Paludibacteraceae(67)	Paludibacter(37)
Otu714			27	2	11	1	4	Bacteria(100)	Bacteroidetes	Bacteroidia	Bacteroidales(100)	Paludibacteraceae(67)	uncultured(36)
Otu128			32	1	14	137	56	Bacteria(100)	Bacteroidetes	Bacteroidia	Bacteroidales(100)	Paludibacteraceae(73)	uncultured(27)
Otu1957			8		2	4		Bacteria(100)	Bacteroidetes	Bacteroidia	Bacteroidales(100)	Paludibacteraceae(77)	H1(38)
Otu885			13	2	3	30	18	Bacteria(100)	Bacteroidetes	Bacteroidia	Bacteroidales(100)	Paludibacteraceae(84)	uncultured(65)
Otu28			151	1127	169	21	11	Bacteria(100)	Bacteroidetes	Bacteroidia	Bacteroidales(100)	Paludibacteraceae(89)	uncultured(48)
Otu412			53	52	42	14	12	Bacteria(100)	Bacteroidetes	Bacteroidia	Bacteroidales(100)	Paludibacteraceae(95)	uncultured(59)
Otu74			1			406		Bacteria(100)	Bacteroidetes	Bacteroidia	Bacteroidales(100)	Paludibacteraceae(96)	F0058(93)
Otu370			176	7	91	104	5	Bacteria(100)	Bacteroidetes	Bacteroidia	Bacteroidales(100)	Paludibacteraceae(96)	uncultured(96)
Otu928			20	11	42	1		Bacteria(100)	Bacteroidetes	Bacteroidia	Bacteroidales(100)	Paludibacteraceae(96)	uncultured(96)
Otu768			12		5	10	3	Bacteria(100)	Bacteroidetes	Bacteroidia	Bacteroidales(100)	Paludibacteraceae(98)	F0058(94)
Otu729			24		5	13	3	Bacteria(100)	Bacteroidetes	Bacteroidia	Bacteroidales(100)	Paludibacteraceae(98)	F0058(96)
Otu2639				2	1		1	Bacteria(100)	Bacteroidetes	Bacteroidia	Bacteroidales(100)	Paludibacteraceae(98)	Paludibacter(71)
Otu1970			7		2	6	1	Bacteria(100)	Bacteroidetes	Bacteroidia	Bacteroidales(100)	Paludibacteraceae(98)	uncultured(73)
Otu209						132	5	Bacteria(100)	Bacteroidetes	Bacteroidia	Bacteroidales(100)	Paludibacteraceae(99)	uncultured(99)
Otu977			12		5	3		Bacteria(100)	Bacteroidetes	Bacteroidia	Bacteroidales(100)	Prolixibacteraceae(100)	uncultured(99)
Otu2189			6	1				Bacteria(100)	Bacteroidetes	Bacteroidia	Bacteroidales(100)	Rikenellaceae(100)	Alistipes(100)
Otu1366			8		1	2		Bacteria(100)	Bacteroidetes	Bacteroidia	Bacteroidales(100)	Rikenellaceae(100)	Alistipes(95)
Otu3308			1			1		Bacteria(100)	Bacteroidetes	Bacteroidia	Bacteroidales(100)	Rikenellaceae(39)	hoa5-07d05_gut_group(8)
Otu83			193	195	481	3	1	Bacteria(100)	Bacteroidetes	Bacteroidia	Bacteroidales(100)	Rikenellaceae(69)	M2PB4-61_termite_group(69)
Otu2055			9		2	1		Bacteria(100)	Bacteroidetes	Bacteroidia	Bacteroidales(100)	Rikenellaceae(70)	uncultured(52)
Otu852			11		1	9	1	Bacteria(100)	Bacteroidetes	Bacteroidia	Bacteroidales(100)	Rikenellaceae(84)	M2PB4-61_termite_group(67)
Otu675			70		8	10		Bacteria(100)	Bacteroidetes	Bacteroidia	Bacteroidales(100)	Rikenellaceae(85)	M2PB4-61_termite_group(41)
Otu84			3	1	1	815	142	Bacteria(100)	Bacteroidetes	Bacteroidia	Bacteroidales(100)	Rikenellaceae(94)	Alistipes(51)
Otu1955			1			8		Bacteria(100)	Bacteroidetes	Bacteroidia	Bacteroidales(100)	Rikenellaceae(94)	M2PB4-61_termite_group(51)
Otu3340			1			1		Bacteria(100)	Bacteroidetes	Bacteroidia	Bacteroidales(100)	Rikenellaceae(95)	uncultured(83)
Otu1565			7		1	5		Bacteria(100)	Bacteroidetes	Bacteroidia	Bacteroidales(100)	Rikenellaceae(97)	M2PB4-61_termite_group(53)
Otu1446			34		13	8	1	Bacteria(100)	Bacteroidetes	Bacteroidia	Bacteroidales(100)	Rikenellaceae(98)	M2PB4-61_termite_group(29)
Otu139			176	104	161	14	6	Bacteria(100)	Bacteroidetes	Bacteroidia	Bacteroidales(100)	Rs-E47_termite_group(99)	Rs-E47_termite_group_ge(99)
Otu325			294	56	168	29	2	Bacteria(100)	Bacteroidetes	Bacteroidia	Bacteroidales(100)	Rs-E47_termite_group(99)	Rs-E47_termite_group_ge(99)
Otu520			45	49	38	1		Bacteria(100)	Bacteroidetes	Bacteroidia	Bacteroidales(100)	Rs-E47_termite_group(99)	Rs-E47_termite_group_ge(99)
Otu1515			25	689	18	10	3	Bacteria(100)	Bacteroidetes	Bacteroidia	Bacteroidales(100)	Rs-E47_termite_group(99)	Rs-E47_termite_group_ge(99)
Otu3307			4		4			Bacteria(100)	Bacteroidetes	Bacteroidia	Bacteroidales(100)	Tannerellaceae(100)	Tannerella(86)
Otu2004			7		1	1		Bacteria(100)	Bacteroidetes	Bacteroidia	Bacteroidales(100)	Tannerellaceae(100)	Tannerella(88)
Otu2114			15		6	4		Bacteria(100)	Bacteroidetes	Bacteroidia	Bacteroidales(100)	Tannerellaceae(100)	Tannerella(99)
Otu1054			21		3	12		Bacteria(100)	Bacteroidetes	Bacteroidia	Bacteroidales(62)	Marinilabiliaceae(41)	uncultured(34)
Otu1885			3		1	2		Bacteria(100)	Bacteroidetes	Bacteroidia	Bacteroidales(87)	Marinilabiliaceae(36)	Natronoflexus(7)
Otu345			70	1	17	24	11	Bacteria(100)	Bacteroidetes	Bacteroidia	Bacteroidales(96)	M2PB4-65_termite_group(65)	M2PB4-65_termite_group_ge(65)
Otu271			277	7	72	227	8	Bacteria(100)	Bacteroidetes	Bacteroidia	Bacteroidales(96)	M2PB4-65_termite_group(94)	M2PB4-65_termite_group_ge(94)
Otu37			21	527	5	10	5	Bacteria(100)	Bacteroidetes	Bacteroidia	Bacteroidales(96)	Rs-E47_termite_group(90)	Rs-E47_termite_group_ge(90)
Otu696			12	3	22			Bacteria(100)	Bacteroidetes	Bacteroidia	Bacteroidales(97)	Marinilabiliaceae(55)	Natronoflexus(34)
Otu2470			5	1				Bacteria(100)	Bacteroidetes	Bacteroidia	Bacteroidales(98)	Rikenellaceae(52)	Mucinivorans(40)
Otu219			7			132	1	Bacteria(100)	Bacteroidetes	Bacteroidia	Bacteroidales(99)	M2PB4-65_termite_group(94)	M2PB4-65_termite_group_ge(94)
Otu1746			11			3		Bacteria(100)	Bacteroidetes	Bacteroidia	Bacteroidales(99)	Marinilabiliaceae(55)	Alkalitalea(10)
Otu3056			2					Bacteria(100)	Bacteroidetes	Bacteroidia	Bacteroidales(99)	Marinilabiliaceae(79)	uncultured(60)
Otu52			75		13	347	9	Bacteria(100)	Bacteroidetes	Bacteroidia	Bacteroidales(99)	MgMjR-022(87)	MgMjR-022_ge(87)
Otu1932			23	10	51			Bacteria(100)	Bacteroidetes	Bacteroidia	Bacteroidales(99)	Rikenellaceae(59)	M2PB4-61_termite_group(59)
Otu40			630	804	265	25		Bacteria(100)	Bacteroidetes	Bacteroidia	Bacteroidales(99)	Rs-E47_termite_group(93)	Rs-E47_termite_group_ge(93)
Otu357			103	1	19	46	9	Bacteria(100)	Bacteroidetes	Bacteroidia	Bacteroidales(99)	vadinHA21(96)	vadinHA21_ge(96)
Otu988							23	Bacteria(100)	Bacteroidetes	Bacteroidia	Chitinophagales(100)	Chitinophagaceae(100)	Haoranjiania(62)
Otu2427				9				Bacteria(100)	Bacteroidetes	Bacteroidia	Flavobacteriales(100)	Weeksellaceae(100)	Chryseobacterium(100)
Otu2951				6			2	Bacteria(100)	Bacteroidetes	Bacteroidia	Flavobacteriales(100)	Weeksellaceae(100)	Chryseobacterium(97)
Otu2039				6				Bacteria(100)	Bacteroidetes	Bacteroidia	Flavobacteriales(100)	Weeksellaceae(100)	Empedobacter(100)
Otu660	29			1				Bacteria(100)	Bacteroidetes	Bacteroidia	Flavobacteriales(100)	Weeksellaceae(60)	Apibacter(32)
Otu1504			36	9	12	58	2	Bacteria(100)	Bacteroidetes	Bacteroidia	Bacteroidales(97)	M2PB4-65_termite_group(95)	M2PB4-65_termite_group_ge(95)
Otu3143			3			1		Bacteria(100)	Bacteroidetes	Bacteroidia	Bacteroidales(97)	Marinilabiliaceae(81)	Natronoflexus(30)
Otu3343				2				Bacteria(100)	Bacteroidetes	Ignavibacteria	SJA-28(100)	SJA-28_fa(100)	SJA-28_ge(100)
Otu1173			1			15		Bacteria(100)	Bacteroidetes	Ignavibacteria	SJA-28(61)	SJA-28_fa(61)	SJA-28_ge(61)
Otu324		3	3	295	1		1	Bacteria(100)	Bacteroidetes	Bacteroidia	Chitinophagales(29)	Chitinophagaceae(29)	Niveitalea(20)
Otu953			22		3	3		Bacteria(100)	Bacteroidetes	Ignavibacteria	OPB56(35)	OPB56_fa(35)	OPB56_ge(35)
Otu1350			2			11		Bacteria(100)	Bacteroidetes	Ignavibacteria	OPB56(61)	OPB56_fa(61)	OPB56_ge(61)
Otu436			13	28	22	1		Bacteria(100)	Bacteroidetes	Ignavibacteria	OPB56(88)	OPB56_fa(88)	OPB56_ge(88)
Otu538			18	1	58	1		Bacteria(100)	Bacteroidetes	Bacteroidia	Bacteroidales(92)	Marinilabiliaceae(43)	Ruminofilibacter(12)
Otu3191			3			1		Bacteria(100)	Bacteroidetes	Ignavibacteria	OPB56(95)	OPB56_fa(95)	OPB56_ge(95)
Otu698			44	3	11	17	3	Bacteria(100)	Bacteroidetes	Bacteroidia	Bacteroidales(96)	M2PB4-65_termite_group(69)	M2PB4-65_termite_group_ge(69)
Otu321				1		32	54	Bacteria(100)	Chlamydiae	Chlamydiae	Chlamydiales(10)	Criblamydiaceae(10)	Criblamydia(4)
Otu956			4	5	1	8		Bacteria(100)	Chlamydiae	Chlamydiae	Chlamydiales(49)	Criblamydiaceae(47)	Criblamydia(43)
Otu1329			19		12	8		Bacteria(100)	Chloroflexi	Dehalococcoidia	vadinBA26(100)	vadinBA26_fa(100)	vadinBA26_ge(100)
Otu2667			3			3		Bacteria(100)	Chloroflexi	Dehalococcoidia	vadinBA26(85)	vadinBA26_fa(85)	vadinBA26_ge(85)
Otu1905			7		1	3		Bacteria(100)	Chloroflexi	Dehalococcoidia	661239(53)	661239_fa(53)	661239_ge(53)
Otu3227	1			9				Bacteria(100)	Chloroflexi	Ktedonobacteria	Ktedonobacterales(100)	JG30-KF-AS9(99)	JG30-KF-AS9_ge(99)
Otu3342				2				Bacteria(100)	Chloroflexi	Ktedonobacteria	Ktedonobacterales(100)	Ktedonobacteraceae(100)	uncultured(48)
Otu3304				2				Bacteria(100)	Chloroflexi	Ktedonobacteria	Ktedonobacterales(94)	Ktedonobacteraceae(94)	uncultured(53)
Otu3414				3				Bacteria(100)	Chloroflexi	TK10	TK10_or(100)	TK10_fa(100)	TK10_ge(100)
Otu2589	1			2				Bacteria(100)	Chloroflexi	AD3	AD3_or(99)	AD3_fa(99)	AD3_ge(99)
Otu590			2	48				Bacteria(100)	Chloroflexi	Ktedonobacteria	Ktedonobacterales(76)	Ktedonobacteraceae(76)	uncultured(51)
Otu524			37		6	20		Bacteria(100)	Cloacimonetes	Cloacimonadia	Cloacimonadales(23)	MSBL8(16)	MSBL8_ge(16)
Otu774			30	27	7			Bacteria(100)	Cloacimonetes	Cloacimonadia	Cloacimonadales(42)	MSBL8(26)	MSBL8_ge(26)
Otu437			66	86	52			Bacteria(100)	Cloacimonetes	Cloacimonadia	Cloacimonadales(45)	MSBL8(26)	MSBL8_ge(26)
Otu806			14	3	12	1		Bacteria(100)	Cloacimonetes	Cloacimonadia	Cloacimonadales(45)	MSBL8(33)	MSBL8_ge(33)
Otu113			291	87	101	1		Bacteria(100)	Cloacimonetes	Cloacimonadia	Cloacimonadales(46)	GZKB75(22)	GZKB75_ge(22)
Otu130			149	13	46			Bacteria(100)	Cloacimonetes	Cloacimonadia	Cloacimonadales(49)	GZKB75(28)	GZKB75_ge(28)
Otu2307			1	4	1			Bacteria(100)	Cloacimonetes	Cloacimonadia	Cloacimonadales(53)	MSBL8(34)	MSBL8_ge(34)
Otu3271			2	1		1		Bacteria(100)	Cyanobacteria	Melainabacteria	Gastranaerophilales(100)	Gastranaerophilales_fa(100)	Gastranaerophilales_ge(100)
Otu1682			9	4	2	2		Bacteria(100)	Cyanobacteria	Melainabacteria	Gastranaerophilales(100)	Gastranaerophilales_fa(100)	Gastranaerophilales_ge(100)
Otu585			5			76	4	Bacteria(100)	Cyanobacteria	Melainabacteria	Gastranaerophilales(100)	Gastranaerophilales_fa(100)	Gastranaerophilales_ge(100)
Otu1140			4	22	5	4	3	Bacteria(100)	Cyanobacteria	Melainabacteria	Gastranaerophilales(100)	Gastranaerophilales_fa(100)	Gastranaerophilales_ge(100)
Otu963			2		6	17	2	Bacteria(100)	Cyanobacteria	Melainabacteria	Gastranaerophilales(100)	Gastranaerophilales_fa(100)	Gastranaerophilales_ge(100)
Otu3176			2		2	2	1	Bacteria(100)	Cyanobacteria	Melainabacteria	Gastranaerophilales(100)	Gastranaerophilales_fa(100)	Gastranaerophilales_ge(100)
Otu2339			2			1		Bacteria(100)	Cyanobacteria	Melainabacteria	Gastranaerophilales(100)	Gastranaerophilales_fa(100)	Gastranaerophilales_ge(100)
Otu1992			2	1		2		Bacteria(100)	Cyanobacteria	Melainabacteria	Gastranaerophilales(100)	Gastranaerophilales_fa(100)	Gastranaerophilales_ge(100)
Otu1333			4	5				Bacteria(100)	Cyanobacteria	Melainabacteria	Gastranaerophilales(100)	Gastranaerophilales_fa(100)	Gastranaerophilales_ge(100)
Otu1348			5	6	4			Bacteria(100)	Cyanobacteria	Melainabacteria	Gastranaerophilales(100)	Gastranaerophilales_fa(100)	Gastranaerophilales_ge(100)
Otu541			3		2	240	6	Bacteria(100)	Cyanobacteria	Melainabacteria	Gastranaerophilales(100)	Gastranaerophilales_fa(100)	Gastranaerophilales_ge(100)
Otu3415			1		1			Bacteria(100)	Cyanobacteria	Melainabacteria	Gastranaerophilales(100)	Gastranaerophilales_fa(100)	Gastranaerophilales_ge(100)
Otu2936			1			5		Bacteria(100)	Cyanobacteria	Melainabacteria	Gastranaerophilales(100)	Gastranaerophilales_fa(100)	Gastranaerophilales_ge(100)
Otu786					1	114	4	Bacteria(100)	Cyanobacteria	Melainabacteria	Gastranaerophilales(100)	Gastranaerophilales_fa(100)	Gastranaerophilales_ge(100)
Otu1435						13		Bacteria(100)	Cyanobacteria	Melainabacteria	Gastranaerophilales(100)	Gastranaerophilales_fa(100)	Gastranaerophilales_ge(100)
Otu3432						2		Bacteria(100)	Cyanobacteria	Melainabacteria	Gastranaerophilales(100)	Gastranaerophilales_fa(100)	Gastranaerophilales_ge(100)
Otu2550				11				Bacteria(100)	Cyanobacteria	Melainabacteria	Obscuribacterales(100)	Obscuribacterales_fa(100)	Obscuribacterales_ge(100)
Otu1901			1	6	2			Bacteria(100)	Cyanobacteria	Oxyphotobacteria	Phormidesmiales(13)	Nodosilineaceae(13)	Haloleptolyngbya_KR2005-106(13)
Otu1987			8		1			Bacteria(100)	Cyanobacteria	Oxyphotobacteria	Oxyphotobacteria_Incertae_Sedis(15)	Unknown_Family(15)	Pseudanabaena_NgrPSln22(14)
Otu3408				6				Bacteria(100)	Cyanobacteria	Oxyphotobacteria	Phormidesmiales(12)	Nodosilineaceae(12)	Haloleptolyngbya_KR2005-106(12)
Otu2115			28		2			Bacteria(100)	Cyanobacteria	Oxyphotobacteria	Phormidesmiales(12)	Nodosilineaceae(12)	Haloleptolyngbya_KR2005-106(12)
Otu2760							2	Bacteria(100)	Cyanobacteria	Oxyphotobacteria	Nostocales(16)	Nostocaceae(16)	Anabaena_HBU1(12)
Otu2272			24	2	6			Bacteria(100)	Cyanobacteria	Oxyphotobacteria	Oxyphotobacteria_or(13)	Oxyphotobacteria_fa(13)	Oxyphotobacteria_ge(13)
Otu249		1	2	273	1			Bacteria(100)	Cyanobacteria	Oxyphotobacteria	Phormidesmiales(9)	Nodosilineaceae(9)	Haloleptolyngbya_KR2005-106(9)
Otu2636			9	139	5	1		Bacteria(100)	Cyanobacteria	Oxyphotobacteria	Phormidesmiales(21)	Nodosilineaceae(21)	Haloleptolyngbya_KR2005-106(17)
Otu2094			5					Bacteria(100)	Cyanobacteria	Oxyphotobacteria	Phormidesmiales(21)	Nodosilineaceae(21)	Haloleptolyngbya_KR2005-106(21)
Otu765			30	107	11		1	Bacteria(100)	Cyanobacteria	Oxyphotobacteria	Nostocales(32)	Nostocales_Incertae_Sedis(27)	Coleofasciculus_CCY0602(16)
Otu3329			2					Bacteria(100)	Cyanobacteria	Oxyphotobacteria	Phormidesmiales(25)	Nodosilineaceae(25)	Haloleptolyngbya_KR2005-106(25)
Otu2747				3				Bacteria(100)	Cyanobacteria	Melainabacteria	Gastranaerophilales(99)	Gastranaerophilales_fa(99)	Gastranaerophilales_ge(99)
Otu500			78	61	36			Bacteria(100)	Deferribacteres	Deferribacteres	Deferribacterales(85)	Deferribacteraceae(85)	Mucispirillum(53)
Otu3268			1			2		Bacteria(100)	Deferribacteres	Deferribacteres	Deferribacterales(87)	Deferribacteraceae(87)	Mucispirillum(78)
Otu2742			3		1	4		Bacteria(100)	Deferribacteres	Deferribacteres	Deferribacterales(98)	Deferribacteraceae(98)	Geovibrio(35)
Otu1469			8	11	7	12	3	Bacteria(100)	Elusimicrobia	Elusimicrobia	Elusimicrobiales(100)	Elusimicrobiaceae(100)	Elusimicrobium(100)
Otu757			1		1	25	5	Bacteria(100)	Elusimicrobia	Elusimicrobia	Elusimicrobiales(100)	Elusimicrobiaceae(100)	Elusimicrobium(100)
Otu2514			2			4		Bacteria(100)	Elusimicrobia	Elusimicrobia	Elusimicrobiales(100)	Elusimicrobiaceae(100)	Elusimicrobium(100)
Otu53			3	3	1	427	319	Bacteria(100)	Elusimicrobia	Elusimicrobia	Elusimicrobiales(100)	Elusimicrobiaceae(100)	Elusimicrobium(100)
Otu2978			10	5	3	7		Bacteria(100)	Elusimicrobia	Elusimicrobia	Elusimicrobiales(98)	Elusimicrobiaceae(98)	Elusimicrobium(98)
Otu2968			1			5		Bacteria(100)	Elusimicrobia	Elusimicrobia	Elusimicrobiales(98)	Elusimicrobiaceae(98)	Elusimicrobium(98)
Otu684			1			29	2	Bacteria(100)	Elusimicrobia	Elusimicrobia	Elusimicrobiales(99)	Elusimicrobiaceae(99)	Elusimicrobium(99)
Otu81			12	6	4	247	626	Bacteria(100)	Elusimicrobia	Endomicrobia	Endomicrobiales(100)	Endomicrobiaceae(100)	Candidatus_Endomicrobium(100)
Otu517			13	6	3	82	14	Bacteria(100)	Elusimicrobia	Endomicrobia	Endomicrobiales(100)	Endomicrobiaceae(100)	Candidatus_Endomicrobium(100)
Otu2614			1	5			5	Bacteria(100)	Elusimicrobia	Endomicrobia	Endomicrobiales(100)	Endomicrobiaceae(100)	Candidatus_Endomicrobium(100)
Otu2575			1	1		29	3	Bacteria(100)	Elusimicrobia	Endomicrobia	Endomicrobiales(100)	Endomicrobiaceae(100)	Candidatus_Endomicrobium(100)
Otu2718					1	7		Bacteria(100)	Elusimicrobia	Endomicrobia	Endomicrobiales(100)	Endomicrobiaceae(100)	Candidatus_Endomicrobium(100)
Otu1250			3	8	3	1		Bacteria(100)	Fibrobacteres	Chitinivibrionia	Chitinivibrionia_Incertae_Sedis(100)	Unknown_Family(100)	possible_genus_02(100)
Otu1835			3			4		Bacteria(100)	Fibrobacteres	Chitinivibrionia	Chitinivibrionia_Incertae_Sedis(100)	Unknown_Family(100)	possible_genus_02(100)
Otu1443			19					Bacteria(100)	Fibrobacteres	Fibrobacteria	Fibrobacterales(100)	Fibrobacteraceae(100)	possible_genus_05(100)
Otu3218			2			2		Bacteria(100)	Fibrobacteres	Fibrobacteria	Fibrobacterales(100)	Fibrobacteraceae(100)	possible_genus_05(100)
Otu286			54	20	33	4	1	Bacteria(100)	Fibrobacteres	Fibrobacteria	Fibrobacterales(100)	possible_family_01(96)	possible_family_01_ge(96)
Otu238			167	12	12	1		Bacteria(100)	Fibrobacteres	Fibrobacteria	Fibrobacterales(100)	possible_family_02(87)	possible_family_02_ge(87)
Otu6	3113	44	53	1297	75	34	12	Bacteria(100)	Firmicutes	Bacilli	Lactobacillales(100)	Streptococcaceae(80)	Anthococcus(69)
Otu64	87		18	224	2	4	1	Bacteria(100)	Firmicutes	Bacilli	Lactobacillales(71)	Streptococcaceae(49)	Anthococcus(47)
Otu45	59		1	376	4	4	2	Bacteria(100)	Firmicutes	Bacilli	Lactobacillales(100)	Streptococcaceae(58)	Lactococcus(53)
Otu397	46			15				Bacteria(100)	Firmicutes	Bacilli	Lactobacillales(64)	Carnobacteriaceae(53)	Isobaculum(45)
Otu205	26	2	9	166	6	14	2	Bacteria(100)	Firmicutes	Bacilli	Lactobacillales(100)	Enterococcaceae(48)	Enterococcus(45)
Otu644	14			16		1		Bacteria(100)	Firmicutes	Negativicutes	Selenomonadales(78)	Veillonellaceae(78)	Negativicoccus(27)
Otu882	8			15				Bacteria(100)	Firmicutes	Bacilli	Lactobacillales(62)	Streptococcaceae(38)	Anthococcus(35)
Otu131	6		2	168			2	Bacteria(100)	Firmicutes	Bacilli	Bacillales(100)	Bacillaceae(99)	Bacillus(99)
Otu13	5		4437	322	1147	44	14	Bacteria(100)	Firmicutes	Clostridia	Clostridiales(95)	Ruminococcaceae(92)	Ruminiclostridium_6(55)
Otu1997	3			7		4	1	Bacteria(100)	Firmicutes	Clostridia	Clostridiales(100)	Lachnospiraceae(100)	uncultured(30)
Otu3134	3							Bacteria(100)	Firmicutes	Negativicutes	Selenomonadales(100)	Veillonellaceae(100)	uncultured(68)
Otu2008	2		8	13	1	3	1	Bacteria(100)	Firmicutes	Clostridia	Clostridiales(100)	Lachnospiraceae(100)	Parasporobacterium(24)
Otu2613	2		27	2	7	5	1	Bacteria(100)	Firmicutes	Clostridia	Clostridiales(100)	Ruminococcaceae(100)	Ruminococcaceae_ge(96)
Otu1227	2		35	9	3	1		Bacteria(100)	Firmicutes	Clostridia	Clostridiales(100)	Ruminococcaceae(100)	Ruminococcaceae_UCG-009(45)
Otu662	2					15	59	Bacteria(100)	Firmicutes	Clostridia	Clostridiales(100)	Ruminococcaceae(100)	Ruminococcaceae_UCG-014(94)
Otu494	2		221	250	86	8		Bacteria(100)	Firmicutes	Clostridia	Clostridiales(100)	Ruminococcaceae(100)	Sporobacter(65)
Otu32	2	1	3287	1312	571	26	6	Bacteria(100)	Firmicutes	Clostridia	Clostridiales(100)	Ruminococcaceae(100)	uncultured(49)
Otu2906	2		31	18	7			Bacteria(100)	Firmicutes	Clostridia	Clostridiales(91)	Ruminococcaceae(89)	Ruminococcaceae_UCG-010(71)
Otu1161	2		52	40	17	1		Bacteria(100)	Firmicutes	Bacilli	Bacillales(28)	Bacillales_fa(27)	Bacillales_ge(27)
Otu2130	2		10	2	1	5	1	Bacteria(100)	Firmicutes	Clostridia	Clostridiales(62)	Lachnospiraceae(59)	uncultured(50)
Otu788	2		13	37	2			Bacteria(100)	Firmicutes	Clostridia	Clostridiales(63)	Lachnospiraceae(46)	Tyzzerella_3(25)
Otu2904	2		1					Bacteria(100)	Firmicutes	Clostridia	Clostridiales(95)	Ruminococcaceae(89)	uncultured(61)
Otu2770	2							Bacteria(100)	Firmicutes	Clostridia	Clostridiales(99)	Ruminococcaceae(99)	Ruminococcaceae_UCG-014(95)
Otu2263	2		2	1				Bacteria(99)	Firmicutes	Clostridia	Clostridiales(86)	Lachnospiraceae(58)	Tyzzerella_3(35)
Otu3319	1			53				Bacteria(100)	Firmicutes	Bacilli	Lactobacillales(100)	Streptococcaceae(93)	Lactococcus(93)
Otu1045	1			16				Bacteria(100)	Firmicutes	Bacilli	Lactobacillales(98)	Streptococcaceae(27)	Anthococcus(19)
Otu193	1	2	9	119	2	1	1	Bacteria(100)	Firmicutes	Clostridia	Clostridiales(100)	Family_XIII(99)	Family_XIII_ge(66)
Otu359	1		8	57	3	3		Bacteria(100)	Firmicutes	Clostridia	Clostridiales(100)	Lachnospiraceae(100)	uncultured(38)
Otu244	1		170	38	65	3		Bacteria(100)	Firmicutes	Clostridia	Clostridiales(100)	Lachnospiraceae(99)	Tyzzerella_3(84)
Otu2118	1		1	5		2		Bacteria(100)	Firmicutes	Clostridia	Clostridiales(100)	Lachnospiraceae(99)	uncultured(34)
Otu116	1			1		45	707	Bacteria(100)	Firmicutes	Clostridia	Clostridiales(100)	Peptococcaceae(100)	Desulfotomaculum(48)
Otu703	1		66	11	33			Bacteria(100)	Firmicutes	Clostridia	Clostridiales(100)	Ruminococcaceae(100)	Angelakisella(40)
Otu217	1			146	1			Bacteria(100)	Firmicutes	Clostridia	Clostridiales(100)	Ruminococcaceae(100)	Candidatus_Soleaferrea(94)
Otu2031	1		13	3	5	1		Bacteria(100)	Firmicutes	Clostridia	Clostridiales(100)	Ruminococcaceae(100)	Ruminococcaceae_ge(61)
Otu2922	1		36	10	13	2	1	Bacteria(100)	Firmicutes	Clostridia	Clostridiales(100)	Ruminococcaceae(100)	Ruminococcaceae_ge(99)
Otu1664	1		23	3	1	4		Bacteria(100)	Firmicutes	Clostridia	Clostridiales(100)	Ruminococcaceae(100)	Ruminococcaceae_UCG-013(88)
Otu382	1		42	334	3	3	3	Bacteria(100)	Firmicutes	Clostridia	Clostridiales(100)	Ruminococcaceae(100)	Sporobacter(35)
Otu338	1	1	34	321	2	1	1	Bacteria(100)	Firmicutes	Clostridia	Clostridiales(100)	Ruminococcaceae(100)	uncultured(73)
Otu418	1		14	135			1	Bacteria(100)	Firmicutes	Clostridia	Clostridiales(100)	Ruminococcaceae(100)	uncultured(75)
Otu267	1			2		20	161	Bacteria(100)	Firmicutes	Clostridia	Clostridiales(100)	Ruminococcaceae(92)	Ruminococcaceae_UCG-014(78)
Otu1917	1		28	1	6	2		Bacteria(100)	Firmicutes	Clostridia	Clostridiales(100)	Ruminococcaceae(93)	uncultured(54)
Otu842	1		36	3	17	13	1	Bacteria(100)	Firmicutes	Clostridia	Clostridiales(100)	Ruminococcaceae(99)	Ruminococcaceae_UCG-010(90)
Otu1029	1		1	27	2			Bacteria(100)	Firmicutes	Clostridia	Clostridiales(100)	Ruminococcaceae(99)	Ruminococcaceae_UCG-014(99)
Otu1181	1		12	1		2	2	Bacteria(100)	Firmicutes	Clostridia	Clostridiales(100)	Ruminococcaceae(99)	uncultured(47)
Otu311	1		37	157	27		2	Bacteria(100)	Firmicutes	Clostridia	Clostridiales(100)	Syntrophomonadaceae(100)	Syntrophomonas(77)
Otu1938	1		13		19	1		Bacteria(100)	Firmicutes	Clostridia	Clostridiales(99)	Family_XIII(96)	Anaerovorax(73)
Otu3317	1		6			2		Bacteria(100)	Firmicutes	Clostridia	Clostridiales(94)	Ruminococcaceae(85)	uncultured(34)
Otu50	1		13	436	2	1		Bacteria(100)	Firmicutes	Clostridia	Clostridiales(97)	Lachnospiraceae(97)	Tyzzerella_3(87)
Otu2345	1		4		5			Bacteria(100)	Firmicutes	Clostridia	Clostridiales(98)	Christensenellaceae(97)	Christensenellaceae_R-7_group(94)
Otu1640	1		23	2	5	4	1	Bacteria(100)	Firmicutes	Clostridia	Clostridiales(99)	Ruminococcaceae(99)	Ruminococcaceae_ge(68)
Otu1577	1		73	23	8	1		Bacteria(100)	Firmicutes	Clostridia	Clostridiales(39)	Lachnospiraceae(27)	Tyzzerella_3(22)
Otu133	1		16	311	2		1	Bacteria(100)	Firmicutes	Bacilli	Bacillales(30)	Bacillaceae(19)	Allobacillus(8)
Otu174	1		54	567	7			Bacteria(100)	Firmicutes	Bacilli	Bacillales(23)	Thermoactinomycetaceae(8)	Hazenella(5)
Otu1823	1		17	358	2			Bacteria(100)	Firmicutes	Bacilli	Bacillales(24)	Bacillaceae(16)	Allobacillus(13)
Otu394	1		3	88				Bacteria(100)	Firmicutes	Clostridia	Clostridiales(92)	Lachnospiraceae(90)	Tyzzerella_3(74)
Otu1323	1		16			11		Bacteria(100)	Firmicutes	BRH-c20a	BRH-c20a_or(65)	BRH-c20a_fa(65)	BRH-c20a_ge(65)
Otu2443	1		1			3		Bacteria(100)	Firmicutes	Clostridia	Clostridiales(83)	Ruminococcaceae(82)	Anaerobacterium(24)
Otu1499	1		38	19	9	1	1	Bacteria(100)	Firmicutes	Clostridia	Clostridiales(94)	Ruminococcaceae(73)	uncultured(38)
Otu3425	1		2					Bacteria(100)	Firmicutes	Clostridia	Clostridiales(94)	Ruminococcaceae(91)	Ruminococcaceae_UCG-014(86)
Otu361	1					1	118	Bacteria(100)	Firmicutes	Negativicutes	Selenomonadales(92)	Veillonellaceae(92)	Propionispora(32)
Otu48	1		619	649	417	4		Bacteria(100)	Firmicutes	Clostridia	Clostridiales(93)	Ruminococcaceae(93)	Ruminiclostridium_6(59)
Otu797	1		24	21	19			Bacteria(100)	Firmicutes	Clostridia	Clostridiales(93)	Ruminococcaceae(91)	Ruminococcaceae_UCG-010(82)
Otu929	1					17	10	Bacteria(100)	Firmicutes	Clostridia	Clostridiales(95)	Lachnospiraceae(95)	Tyzzerella_3(86)
Otu243	1		510	75	182	5		Bacteria(100)	Firmicutes	Clostridia	Clostridiales(96)	Ruminococcaceae(95)	Ruminococcaceae_UCG-010(84)
Otu2298	1		7	1	2			Bacteria(100)	Firmicutes	Clostridia	Clostridiales(95)	Ruminococcaceae(93)	Ruminococcaceae_UCG-010(85)
Otu127	1		4	296		1		Bacteria(100)	Firmicutes	Clostridia	Clostridiales(90)	Lachnospiraceae(88)	Tyzzerella_3(83)
Otu2871	1		3			1		Bacteria(100)	Firmicutes	Clostridia	Clostridiales(98)	Christensenellaceae(74)	Christensenella(67)
Otu1830	1		23		2	9	2	Bacteria(100)	Firmicutes	Clostridia	Clostridiales(99)	Ruminococcaceae(95)	uncultured(70)
Otu1704	1		15	1	4	4		Bacteria(100)	Firmicutes	Clostridia	Clostridiales(99)	Ruminococcaceae(99)	Ruminococcaceae_ge(92)
Otu1261	1			1		29		Bacteria(99)	Firmicutes	Clostridia	Clostridiales(74)	Ruminococcaceae(69)	Candidatus_Soleaferrea(36)
Otu1282				36				Bacteria(100)	Firmicutes	Bacilli	Bacillales(100)	Bacillaceae(99)	Bacillus(99)
Otu3107				5				Bacteria(100)	Firmicutes	Bacilli	Bacillales(100)	Family_XII(100)	Exiguobacterium(100)
Otu3059						2		Bacteria(100)	Firmicutes	Bacilli	Bacillales(100)	Paenibacillaceae(100)	Cohnella(51)
Otu3108				2				Bacteria(100)	Firmicutes	Bacilli	Bacillales(100)	Paenibacillaceae(100)	Cohnella(92)
Otu3095				2				Bacteria(100)	Firmicutes	Bacilli	Bacillales(100)	Paenibacillaceae(100)	Paenibacillus(82)
Otu159		3	1	189	1	5		Bacteria(100)	Firmicutes	Bacilli	Bacillales(100)	Planococcaceae(100)	Lysinibacillus(100)
Otu276				124		2		Bacteria(100)	Firmicutes	Bacilli	Bacillales(100)	Planococcaceae(100)	Rummeliibacillus(100)
Otu1197				45				Bacteria(100)	Firmicutes	Bacilli	Lactobacillales(100)	Enterococcaceae(100)	Vagococcus(100)
Otu3305				3				Bacteria(100)	Firmicutes	Bacilli	Lactobacillales(100)	Lactobacillaceae(100)	Lactobacillus(100)
Otu5				2319	17	25	19	Bacteria(100)	Firmicutes	Bacilli	Lactobacillales(100)	Streptococcaceae(100)	Lactococcus(100)
Otu557				36	1		1	Bacteria(100)	Firmicutes	Bacilli	Lactobacillales(100)	Streptococcaceae(100)	Lactococcus(100)
Otu2457			35		21	15	1	Bacteria(100)	Firmicutes	Clostridia	Clostridiales(100)	Christensenellaceae(100)	Christensenellaceae_R-7_group(100)
Otu2789			1		2	3		Bacteria(100)	Firmicutes	Clostridia	Clostridiales(100)	Christensenellaceae(100)	Christensenellaceae_R-7_group(100)
Otu3472			2					Bacteria(100)	Firmicutes	Clostridia	Clostridiales(100)	Christensenellaceae(100)	Christensenellaceae_R-7_group(100)
Otu1972			7		2			Bacteria(100)	Firmicutes	Clostridia	Clostridiales(100)	Christensenellaceae(100)	Christensenellaceae_R-7_group(100)
Otu2708			2		1	2		Bacteria(100)	Firmicutes	Clostridia	Clostridiales(100)	Christensenellaceae(100)	Christensenellaceae_R-7_group(100)
Otu1807			12		2	5		Bacteria(100)	Firmicutes	Clostridia	Clostridiales(100)	Christensenellaceae(100)	Christensenellaceae_R-7_group(100)
Otu2439			7		5	1	2	Bacteria(100)	Firmicutes	Clostridia	Clostridiales(100)	Christensenellaceae(100)	Christensenellaceae_R-7_group(100)
Otu3269			1		1	3		Bacteria(100)	Firmicutes	Clostridia	Clostridiales(100)	Christensenellaceae(100)	Christensenellaceae_R-7_group(100)
Otu1701			3		1	5		Bacteria(100)	Firmicutes	Clostridia	Clostridiales(100)	Christensenellaceae(100)	Christensenellaceae_R-7_group(100)
Otu2914			1	1				Bacteria(100)	Firmicutes	Clostridia	Clostridiales(100)	Christensenellaceae(100)	Christensenellaceae_R-7_group(100)
Otu2350			2	1	1	1		Bacteria(100)	Firmicutes	Clostridia	Clostridiales(100)	Christensenellaceae(100)	Christensenellaceae_R-7_group(100)
Otu3238			1			6		Bacteria(100)	Firmicutes	Clostridia	Clostridiales(100)	Christensenellaceae(100)	Christensenellaceae_R-7_group(100)
Otu796						59		Bacteria(100)	Firmicutes	Clostridia	Clostridiales(100)	Christensenellaceae(100)	Christensenellaceae_R-7_group(100)
Otu1878						8		Bacteria(100)	Firmicutes	Clostridia	Clostridiales(100)	Christensenellaceae(100)	Christensenellaceae_R-7_group(100)
Otu1311						12	2	Bacteria(100)	Firmicutes	Clostridia	Clostridiales(100)	Christensenellaceae(100)	Christensenellaceae_R-7_group(100)
Otu3254			2		1	2		Bacteria(100)	Firmicutes	Clostridia	Clostridiales(100)	Christensenellaceae(100)	Christensenellaceae_R-7_group(91)
Otu925			18		9	2		Bacteria(100)	Firmicutes	Clostridia	Clostridiales(100)	Christensenellaceae(100)	Christensenellaceae_R-7_group(98)
Otu1234			22		8	2		Bacteria(100)	Firmicutes	Clostridia	Clostridiales(100)	Christensenellaceae(100)	Christensenellaceae_R-7_group(99)
Otu1044			19	1	2	5	1	Bacteria(100)	Firmicutes	Clostridia	Clostridiales(100)	Christensenellaceae(100)	Christensenellaceae_R-7_group(99)
Otu1601			5		6	6	2	Bacteria(100)	Firmicutes	Clostridia	Clostridiales(100)	Christensenellaceae(100)	Christensenellaceae_R-7_group(99)
Otu3042						4		Bacteria(100)	Firmicutes	Clostridia	Clostridiales(100)	Christensenellaceae(100)	uncultured(95)
Otu1860			1		2	3		Bacteria(100)	Firmicutes	Clostridia	Clostridiales(100)	Christensenellaceae(48)	Christensenella(32)
Otu3075			5			1	1	Bacteria(100)	Firmicutes	Clostridia	Clostridiales(100)	Christensenellaceae(90)	Christensenella(50)
Otu2520			1	1	1	4		Bacteria(100)	Firmicutes	Clostridia	Clostridiales(100)	Christensenellaceae(91)	uncultured(72)
Otu1428			27	1	6	9	1	Bacteria(100)	Firmicutes	Clostridia	Clostridiales(100)	Christensenellaceae(94)	Christensenellaceae_R-7_group(90)
Otu3157			1		1	2		Bacteria(100)	Firmicutes	Clostridia	Clostridiales(100)	Christensenellaceae(95)	Christensenellaceae_R-7_group(85)
Otu1627			2	8	6			Bacteria(100)	Firmicutes	Clostridia	Clostridiales(100)	Christensenellaceae(95)	Christensenellaceae_R-7_group(90)
Otu1910			28	1	22	9	2	Bacteria(100)	Firmicutes	Clostridia	Clostridiales(100)	Christensenellaceae(97)	Christensenellaceae_R-7_group(87)
Otu2386						5		Bacteria(100)	Firmicutes	Clostridia	Clostridiales(100)	Christensenellaceae(98)	Christensenellaceae_R-7_group(81)
Otu1319			12		12	1	1	Bacteria(100)	Firmicutes	Clostridia	Clostridiales(100)	Christensenellaceae(98)	Christensenellaceae_R-7_group(96)
Otu584			9	33	7			Bacteria(100)	Firmicutes	Clostridia	Clostridiales(100)	Christensenellaceae(99)	Christensenella(39)
Otu3251			2		2			Bacteria(100)	Firmicutes	Clostridia	Clostridiales(100)	Christensenellaceae(99)	Christensenellaceae_R-7_group(95)
Otu2860			5	1	3	8		Bacteria(100)	Firmicutes	Clostridia	Clostridiales(100)	Christensenellaceae(99)	Christensenellaceae_R-7_group(98)
Otu2885			5		5			Bacteria(100)	Firmicutes	Clostridia	Clostridiales(100)	Christensenellaceae(99)	Christensenellaceae_R-7_group(99)
Otu2957						1	5	Bacteria(100)	Firmicutes	Clostridia	Clostridiales(100)	Clostridiaceae_1(100)	Candidatus_Arthromitus(99)
Otu571			54	4	16	1		Bacteria(100)	Firmicutes	Clostridia	Clostridiales(100)	Clostridiales_vadinBB60_group(100)	Clostridiales_vadinBB60_group_ge(100)
Otu820			30		8	22		Bacteria(100)	Firmicutes	Clostridia	Clostridiales(100)	Clostridiales_vadinBB60_group(100)	Clostridiales_vadinBB60_group_ge(100)
Otu720			31	2	6	1		Bacteria(100)	Firmicutes	Clostridia	Clostridiales(100)	Clostridiales_vadinBB60_group(100)	Clostridiales_vadinBB60_group_ge(100)
Otu1882			10			10		Bacteria(100)	Firmicutes	Clostridia	Clostridiales(100)	Clostridiales_vadinBB60_group(100)	Clostridiales_vadinBB60_group_ge(100)
Otu1453			4	6				Bacteria(100)	Firmicutes	Clostridia	Clostridiales(100)	Clostridiales_vadinBB60_group(100)	Clostridiales_vadinBB60_group_ge(100)
Otu3394			5					Bacteria(100)	Firmicutes	Clostridia	Clostridiales(100)	Clostridiales_vadinBB60_group(100)	Clostridiales_vadinBB60_group_ge(100)
Otu1815			22	12	4			Bacteria(100)	Firmicutes	Clostridia	Clostridiales(100)	Clostridiales_vadinBB60_group(100)	Clostridiales_vadinBB60_group_ge(100)
Otu1589			8	1	2			Bacteria(100)	Firmicutes	Clostridia	Clostridiales(100)	Clostridiales_vadinBB60_group(100)	Clostridiales_vadinBB60_group_ge(100)
Otu523			49	19	30	4		Bacteria(100)	Firmicutes	Clostridia	Clostridiales(100)	Clostridiales_vadinBB60_group(100)	Clostridiales_vadinBB60_group_ge(100)
Otu2872			2					Bacteria(100)	Firmicutes	Clostridia	Clostridiales(100)	Clostridiales_vadinBB60_group(100)	Clostridiales_vadinBB60_group_ge(100)
Otu1684			25	4	9	1		Bacteria(100)	Firmicutes	Clostridia	Clostridiales(100)	Clostridiales_vadinBB60_group(100)	Clostridiales_vadinBB60_group_ge(100)
Otu1120			12		3	17		Bacteria(100)	Firmicutes	Clostridia	Clostridiales(100)	Clostridiales_vadinBB60_group(100)	Clostridiales_vadinBB60_group_ge(100)
Otu3261			5		1	5	1	Bacteria(100)	Firmicutes	Clostridia	Clostridiales(100)	Clostridiales_vadinBB60_group(100)	Clostridiales_vadinBB60_group_ge(100)
Otu1522			6		1	5	1	Bacteria(100)	Firmicutes	Clostridia	Clostridiales(100)	Clostridiales_vadinBB60_group(100)	Clostridiales_vadinBB60_group_ge(100)
Otu1534			5	6	1			Bacteria(100)	Firmicutes	Clostridia	Clostridiales(100)	Clostridiales_vadinBB60_group(100)	Clostridiales_vadinBB60_group_ge(100)
Otu2105			9	1	6			Bacteria(100)	Firmicutes	Clostridia	Clostridiales(100)	Clostridiales_vadinBB60_group(100)	Clostridiales_vadinBB60_group_ge(100)
Otu1402			6		1	3		Bacteria(100)	Firmicutes	Clostridia	Clostridiales(100)	Clostridiales_vadinBB60_group(100)	Clostridiales_vadinBB60_group_ge(100)
Otu1989			8		3	2		Bacteria(100)	Firmicutes	Clostridia	Clostridiales(100)	Clostridiales_vadinBB60_group(100)	Clostridiales_vadinBB60_group_ge(100)
Otu589			10	32	3	2		Bacteria(100)	Firmicutes	Clostridia	Clostridiales(100)	Clostridiales_vadinBB60_group(100)	Clostridiales_vadinBB60_group_ge(100)
Otu2709			3		1			Bacteria(100)	Firmicutes	Clostridia	Clostridiales(100)	Clostridiales_vadinBB60_group(100)	Clostridiales_vadinBB60_group_ge(100)
Otu2694			1	2				Bacteria(100)	Firmicutes	Clostridia	Clostridiales(100)	Clostridiales_vadinBB60_group(100)	Clostridiales_vadinBB60_group_ge(100)
Otu2475			5	3	3	1		Bacteria(100)	Firmicutes	Clostridia	Clostridiales(100)	Clostridiales_vadinBB60_group(100)	Clostridiales_vadinBB60_group_ge(100)
Otu1354			5	22	8			Bacteria(100)	Firmicutes	Clostridia	Clostridiales(100)	Clostridiales_vadinBB60_group(100)	Clostridiales_vadinBB60_group_ge(100)
Otu1510			11	2	4			Bacteria(100)	Firmicutes	Clostridia	Clostridiales(100)	Clostridiales_vadinBB60_group(100)	Clostridiales_vadinBB60_group_ge(100)
Otu2428			9		1	9		Bacteria(100)	Firmicutes	Clostridia	Clostridiales(100)	Clostridiales_vadinBB60_group(100)	Clostridiales_vadinBB60_group_ge(100)
Otu1895			3		3			Bacteria(100)	Firmicutes	Clostridia	Clostridiales(100)	Clostridiales_vadinBB60_group(100)	Clostridiales_vadinBB60_group_ge(100)
Otu1973			7	10	1			Bacteria(100)	Firmicutes	Clostridia	Clostridiales(100)	Clostridiales_vadinBB60_group(100)	Clostridiales_vadinBB60_group_ge(100)
Otu1170			3	25	1			Bacteria(100)	Firmicutes	Clostridia	Clostridiales(100)	Clostridiales_vadinBB60_group(100)	Clostridiales_vadinBB60_group_ge(100)
Otu2483			3		3	1		Bacteria(100)	Firmicutes	Clostridia	Clostridiales(100)	Clostridiales_vadinBB60_group(100)	Clostridiales_vadinBB60_group_ge(100)
Otu3025			1	6	1			Bacteria(100)	Firmicutes	Clostridia	Clostridiales(100)	Clostridiales_vadinBB60_group(100)	Clostridiales_vadinBB60_group_ge(100)
Otu2174			10	1	5			Bacteria(100)	Firmicutes	Clostridia	Clostridiales(100)	Clostridiales_vadinBB60_group(100)	Clostridiales_vadinBB60_group_ge(100)
Otu1027			2	13				Bacteria(100)	Firmicutes	Clostridia	Clostridiales(100)	Clostridiales_vadinBB60_group(100)	Clostridiales_vadinBB60_group_ge(100)
Otu1412			6			14		Bacteria(100)	Firmicutes	Clostridia	Clostridiales(100)	Clostridiales_vadinBB60_group(100)	Clostridiales_vadinBB60_group_ge(100)
Otu2619			5	6	1			Bacteria(100)	Firmicutes	Clostridia	Clostridiales(100)	Clostridiales_vadinBB60_group(100)	Clostridiales_vadinBB60_group_ge(100)
Otu2185			1	4	1			Bacteria(100)	Firmicutes	Clostridia	Clostridiales(100)	Clostridiales_vadinBB60_group(100)	Clostridiales_vadinBB60_group_ge(100)
Otu3407			2			1		Bacteria(100)	Firmicutes	Clostridia	Clostridiales(100)	Clostridiales_vadinBB60_group(100)	Clostridiales_vadinBB60_group_ge(100)
Otu1985			5	4	6	1		Bacteria(100)	Firmicutes	Clostridia	Clostridiales(100)	Clostridiales_vadinBB60_group(100)	Clostridiales_vadinBB60_group_ge(100)
Otu2389			3			4		Bacteria(100)	Firmicutes	Clostridia	Clostridiales(100)	Clostridiales_vadinBB60_group(100)	Clostridiales_vadinBB60_group_ge(100)
Otu2769			7		4			Bacteria(100)	Firmicutes	Clostridia	Clostridiales(100)	Clostridiales_vadinBB60_group(100)	Clostridiales_vadinBB60_group_ge(100)
Otu1272			1	18				Bacteria(100)	Firmicutes	Clostridia	Clostridiales(100)	Clostridiales_vadinBB60_group(100)	Clostridiales_vadinBB60_group_ge(100)
Otu2792			3	1	1			Bacteria(100)	Firmicutes	Clostridia	Clostridiales(100)	Clostridiales_vadinBB60_group(100)	Clostridiales_vadinBB60_group_ge(100)
Otu2312			5	3	1			Bacteria(100)	Firmicutes	Clostridia	Clostridiales(100)	Clostridiales_vadinBB60_group(100)	Clostridiales_vadinBB60_group_ge(100)
Otu790			1	23				Bacteria(100)	Firmicutes	Clostridia	Clostridiales(100)	Clostridiales_vadinBB60_group(100)	Clostridiales_vadinBB60_group_ge(100)
Otu527			2	56				Bacteria(100)	Firmicutes	Clostridia	Clostridiales(100)	Clostridiales_vadinBB60_group(100)	Clostridiales_vadinBB60_group_ge(100)
Otu2292			1		3	2		Bacteria(100)	Firmicutes	Clostridia	Clostridiales(100)	Clostridiales_vadinBB60_group(100)	Clostridiales_vadinBB60_group_ge(100)
Otu3094			2			3	2	Bacteria(100)	Firmicutes	Clostridia	Clostridiales(100)	Clostridiales_vadinBB60_group(100)	Clostridiales_vadinBB60_group_ge(100)
Otu1226			1	22		1		Bacteria(100)	Firmicutes	Clostridia	Clostridiales(100)	Clostridiales_vadinBB60_group(100)	Clostridiales_vadinBB60_group_ge(100)
Otu2422			1	8	2			Bacteria(100)	Firmicutes	Clostridia	Clostridiales(100)	Clostridiales_vadinBB60_group(100)	Clostridiales_vadinBB60_group_ge(100)
Otu1782				18				Bacteria(100)	Firmicutes	Clostridia	Clostridiales(100)	Clostridiales_vadinBB60_group(100)	Clostridiales_vadinBB60_group_ge(100)
Otu3128				3				Bacteria(100)	Firmicutes	Clostridia	Clostridiales(100)	Clostridiales_vadinBB60_group(100)	Clostridiales_vadinBB60_group_ge(100)
Otu3410			2					Bacteria(100)	Firmicutes	Clostridia	Clostridiales(100)	Clostridiales_vadinBB60_group(69)	Clostridiales_vadinBB60_group_ge(69)
Otu2056				10				Bacteria(100)	Firmicutes	Clostridia	Clostridiales(100)	Clostridiales_vadinBB60_group(83)	Clostridiales_vadinBB60_group_ge(83)
Otu2379			4	22				Bacteria(100)	Firmicutes	Clostridia	Clostridiales(100)	Clostridiales_vadinBB60_group(89)	Clostridiales_vadinBB60_group_ge(89)
Otu2696			5					Bacteria(100)	Firmicutes	Clostridia	Clostridiales(100)	Clostridiales_vadinBB60_group(89)	Clostridiales_vadinBB60_group_ge(89)
Otu1752			5	1	3			Bacteria(100)	Firmicutes	Clostridia	Clostridiales(100)	Clostridiales_vadinBB60_group(90)	Clostridiales_vadinBB60_group_ge(90)
Otu632						39		Bacteria(100)	Firmicutes	Clostridia	Clostridiales(100)	Clostridiales_vadinBB60_group(93)	Clostridiales_vadinBB60_group_ge(93)
Otu734			6	52				Bacteria(100)	Firmicutes	Clostridia	Clostridiales(100)	Clostridiales_vadinBB60_group(94)	Clostridiales_vadinBB60_group_ge(94)
Otu2338			1			2		Bacteria(100)	Firmicutes	Clostridia	Clostridiales(100)	Clostridiales_vadinBB60_group(95)	Clostridiales_vadinBB60_group_ge(95)
Otu1689						14		Bacteria(100)	Firmicutes	Clostridia	Clostridiales(100)	Clostridiales_vadinBB60_group(96)	Clostridiales_vadinBB60_group_ge(96)
Otu672			3	46				Bacteria(100)	Firmicutes	Clostridia	Clostridiales(100)	Clostridiales_vadinBB60_group(97)	Clostridiales_vadinBB60_group_ge(97)
Otu3341			3		1	1		Bacteria(100)	Firmicutes	Clostridia	Clostridiales(100)	Clostridiales_vadinBB60_group(97)	Clostridiales_vadinBB60_group_ge(97)
Otu2206			9	3	2			Bacteria(100)	Firmicutes	Clostridia	Clostridiales(100)	Clostridiales_vadinBB60_group(97)	Clostridiales_vadinBB60_group_ge(97)
Otu2737			1		2			Bacteria(100)	Firmicutes	Clostridia	Clostridiales(100)	Clostridiales_vadinBB60_group(97)	Clostridiales_vadinBB60_group_ge(97)
Otu902			18		12	1		Bacteria(100)	Firmicutes	Clostridia	Clostridiales(100)	Clostridiales_vadinBB60_group(98)	Clostridiales_vadinBB60_group_ge(98)
Otu1546			4			9		Bacteria(100)	Firmicutes	Clostridia	Clostridiales(100)	Clostridiales_vadinBB60_group(98)	Clostridiales_vadinBB60_group_ge(98)
Otu2489			1	8				Bacteria(100)	Firmicutes	Clostridia	Clostridiales(100)	Clostridiales_vadinBB60_group(98)	Clostridiales_vadinBB60_group_ge(98)
Otu2268				17				Bacteria(100)	Firmicutes	Clostridia	Clostridiales(100)	Clostridiales_vadinBB60_group(98)	Clostridiales_vadinBB60_group_ge(98)
Otu837			63		12	21		Bacteria(100)	Firmicutes	Clostridia	Clostridiales(100)	Clostridiales_vadinBB60_group(99)	Clostridiales_vadinBB60_group_ge(99)
Otu1930			41		11	9	1	Bacteria(100)	Firmicutes	Clostridia	Clostridiales(100)	Clostridiales_vadinBB60_group(99)	Clostridiales_vadinBB60_group_ge(99)
Otu2653			5			4	2	Bacteria(100)	Firmicutes	Clostridia	Clostridiales(100)	Clostridiales_vadinBB60_group(99)	Clostridiales_vadinBB60_group_ge(99)
Otu2864			21		2			Bacteria(100)	Firmicutes	Clostridia	Clostridiales(100)	Clostridiales_vadinBB60_group(99)	Clostridiales_vadinBB60_group_ge(99)
Otu2052			5		2			Bacteria(100)	Firmicutes	Clostridia	Clostridiales(100)	Clostridiales_vadinBB60_group(99)	Clostridiales_vadinBB60_group_ge(99)
Otu1669			6		1			Bacteria(100)	Firmicutes	Clostridia	Clostridiales(100)	Clostridiales_vadinBB60_group(99)	Clostridiales_vadinBB60_group_ge(99)
Otu1996			9		7	1		Bacteria(100)	Firmicutes	Clostridia	Clostridiales(100)	Clostridiales_vadinBB60_group(99)	Clostridiales_vadinBB60_group_ge(99)
Otu1726			3	5	2	1		Bacteria(100)	Firmicutes	Clostridia	Clostridiales(100)	Clostridiales_vadinBB60_group(99)	Clostridiales_vadinBB60_group_ge(99)
Otu2644			7			6		Bacteria(100)	Firmicutes	Clostridia	Clostridiales(100)	Clostridiales_vadinBB60_group(99)	Clostridiales_vadinBB60_group_ge(99)
Otu2835			4					Bacteria(100)	Firmicutes	Clostridia	Clostridiales(100)	Clostridiales_vadinBB60_group(99)	Clostridiales_vadinBB60_group_ge(99)
Otu920			1	18				Bacteria(100)	Firmicutes	Clostridia	Clostridiales(100)	Clostridiales_vadinBB60_group(99)	Clostridiales_vadinBB60_group_ge(99)
Otu1590			2	7				Bacteria(100)	Firmicutes	Clostridia	Clostridiales(100)	Clostridiales_vadinBB60_group(99)	Clostridiales_vadinBB60_group_ge(99)
Otu3461			1				1	Bacteria(100)	Firmicutes	Clostridia	Clostridiales(100)	Clostridiales_vadinBB60_group(99)	Clostridiales_vadinBB60_group_ge(99)
Otu2313			1	3				Bacteria(100)	Firmicutes	Clostridia	Clostridiales(100)	Clostridiales_vadinBB60_group(99)	Clostridiales_vadinBB60_group_ge(99)
Otu3451				4				Bacteria(100)	Firmicutes	Clostridia	Clostridiales(100)	Clostridiales_vadinBB60_group(99)	Clostridiales_vadinBB60_group_ge(99)
Otu1612					1	7	1	Bacteria(100)	Firmicutes	Clostridia	Clostridiales(100)	Clostridiales_vadinBB60_group(99)	Clostridiales_vadinBB60_group_ge(99)
Otu456			100	21	60			Bacteria(100)	Firmicutes	Clostridia	Clostridiales(100)	Family_XIII(100)	Anaerovorax(28)
Otu2336			15	32	7	2		Bacteria(100)	Firmicutes	Clostridia	Clostridiales(100)	Family_XIII(100)	Anaerovorax(32)
Otu1009			4	11	5			Bacteria(100)	Firmicutes	Clostridia	Clostridiales(100)	Family_XIII(100)	Anaerovorax(57)
Otu651			60	23	16			Bacteria(100)	Firmicutes	Clostridia	Clostridiales(100)	Family_XIII(100)	Anaerovorax(57)
Otu2744						6	7	Bacteria(100)	Firmicutes	Clostridia	Clostridiales(100)	Family_XIII(100)	Family_XIII_AD3011_group(48)
Otu2229				4		1		Bacteria(100)	Firmicutes	Clostridia	Clostridiales(100)	Family_XIII(100)	Family_XIII_AD3011_group(54)
Otu1276			10		1	10		Bacteria(100)	Firmicutes	Clostridia	Clostridiales(100)	Family_XIII(100)	Family_XIII_ge(54)
Otu518			43	6	11	93		Bacteria(100)	Firmicutes	Clostridia	Clostridiales(100)	Family_XIII(100)	uncultured(100)
Otu1076				1		19	9	Bacteria(100)	Firmicutes	Clostridia	Clostridiales(100)	Family_XIII(100)	uncultured(100)
Otu70				1		307	63	Bacteria(100)	Firmicutes	Clostridia	Clostridiales(100)	Family_XIII(100)	uncultured(73)
Otu2862			1			3		Bacteria(100)	Firmicutes	Clostridia	Clostridiales(100)	Family_XIII(86)	Anaerovorax(40)
Otu1800						15		Bacteria(100)	Firmicutes	Clostridia	Clostridiales(100)	Family_XIII(94)	Anaerovorax(60)
Otu701			16			19		Bacteria(100)	Firmicutes	Clostridia	Clostridiales(100)	Family_XIII(94)	Anaerovorax(77)
Otu588			23	25	38			Bacteria(100)	Firmicutes	Clostridia	Clostridiales(100)	Family_XIII(96)	Anaerovorax(44)
Otu1379			4	37		1		Bacteria(100)	Firmicutes	Clostridia	Clostridiales(100)	Family_XIII(97)	Anaerovorax(42)
Otu890						53		Bacteria(100)	Firmicutes	Clostridia	Clostridiales(100)	Family_XIII(98)	uncultured(59)
Otu1218			7	54	8			Bacteria(100)	Firmicutes	Clostridia	Clostridiales(100)	Family_XIII(99)	Anaerovorax(37)
Otu1903				7				Bacteria(100)	Firmicutes	Clostridia	Clostridiales(100)	Lachnospiraceae(100)	Hespellia(49)
Otu3475				2				Bacteria(100)	Firmicutes	Clostridia	Clostridiales(100)	Lachnospiraceae(100)	Hespellia(58)
Otu1400				32			1	Bacteria(100)	Firmicutes	Clostridia	Clostridiales(100)	Lachnospiraceae(100)	Hespellia(75)
Otu2235			1	12				Bacteria(100)	Firmicutes	Clostridia	Clostridiales(100)	Lachnospiraceae(100)	Lachnospiraceae_FCS020_group(21)
Otu2149			15			9		Bacteria(100)	Firmicutes	Clostridia	Clostridiales(100)	Lachnospiraceae(100)	Tyzzerella_3(100)
Otu3476			3					Bacteria(100)	Firmicutes	Clostridia	Clostridiales(100)	Lachnospiraceae(100)	Tyzzerella_3(100)
Otu2818						5		Bacteria(100)	Firmicutes	Clostridia	Clostridiales(100)	Lachnospiraceae(100)	Tyzzerella_3(100)
Otu2603				4				Bacteria(100)	Firmicutes	Clostridia	Clostridiales(100)	Lachnospiraceae(100)	Tyzzerella_3(60)
Otu2358			3					Bacteria(100)	Firmicutes	Clostridia	Clostridiales(100)	Lachnospiraceae(100)	Tyzzerella_3(83)
Otu3311			1	1				Bacteria(100)	Firmicutes	Clostridia	Clostridiales(100)	Lachnospiraceae(100)	Tyzzerella_3(85)
Otu449			5	50				Bacteria(100)	Firmicutes	Clostridia	Clostridiales(100)	Lachnospiraceae(100)	Tyzzerella_3(94)
Otu102				230		2		Bacteria(100)	Firmicutes	Clostridia	Clostridiales(100)	Lachnospiraceae(100)	Tyzzerella_3(94)
Otu1747			13	18	6			Bacteria(100)	Firmicutes	Clostridia	Clostridiales(100)	Lachnospiraceae(100)	Tyzzerella_3(95)
Otu1247				12				Bacteria(100)	Firmicutes	Clostridia	Clostridiales(100)	Lachnospiraceae(100)	Tyzzerella_3(97)
Otu327			5	186	1			Bacteria(100)	Firmicutes	Clostridia	Clostridiales(100)	Lachnospiraceae(100)	Tyzzerella_3(98)
Otu1774							11	Bacteria(100)	Firmicutes	Clostridia	Clostridiales(100)	Lachnospiraceae(100)	Tyzzerella_3(98)
Otu1168			43	15	29			Bacteria(100)	Firmicutes	Clostridia	Clostridiales(100)	Lachnospiraceae(100)	Tyzzerella_3(99)
Otu2926			26	3				Bacteria(100)	Firmicutes	Clostridia	Clostridiales(100)	Lachnospiraceae(100)	Tyzzerella_3(99)
Otu1920			2	4				Bacteria(100)	Firmicutes	Clostridia	Clostridiales(100)	Lachnospiraceae(100)	Tyzzerella_3(99)
Otu3018				2				Bacteria(100)	Firmicutes	Clostridia	Clostridiales(100)	Lachnospiraceae(100)	Tyzzerella_3(99)
Otu908			1	20		1		Bacteria(100)	Firmicutes	Clostridia	Clostridiales(100)	Lachnospiraceae(100)	uncultured(19)
Otu1156			17		4			Bacteria(100)	Firmicutes	Clostridia	Clostridiales(100)	Lachnospiraceae(100)	uncultured(36)
Otu485						12	46	Bacteria(100)	Firmicutes	Clostridia	Clostridiales(100)	Lachnospiraceae(95)	Tyzzerella_3(76)
Otu2880							2	Bacteria(100)	Firmicutes	Clostridia	Clostridiales(100)	Lachnospiraceae(96)	Tyzzerella_3(82)
Otu3419			1	1	2			Bacteria(100)	Firmicutes	Clostridia	Clostridiales(100)	Lachnospiraceae(97)	Tyzzerella_3(83)
Otu1369				1		5	40	Bacteria(100)	Firmicutes	Clostridia	Clostridiales(100)	Lachnospiraceae(97)	Tyzzerella_3(89)
Otu2571				4				Bacteria(100)	Firmicutes	Clostridia	Clostridiales(100)	Lachnospiraceae(98)	uncultured(52)
Otu3049				5				Bacteria(100)	Firmicutes	Clostridia	Clostridiales(100)	Lachnospiraceae(98)	uncultured(60)
Otu2217				5	1			Bacteria(100)	Firmicutes	Clostridia	Clostridiales(100)	Lachnospiraceae(99)	Tyzzerella_3(93)
Otu1803			5	12				Bacteria(100)	Firmicutes	Clostridia	Clostridiales(100)	Lachnospiraceae(99)	Tyzzerella_3(94)
Otu2506			5	4	3		1	Bacteria(100)	Firmicutes	Clostridia	Clostridiales(100)	Lachnospiraceae(99)	Tyzzerella_3(97)
Otu1960			4		4			Bacteria(100)	Firmicutes	Clostridia	Clostridiales(100)	Lachnospiraceae(99)	Tyzzerella_3(99)
Otu3034				2				Bacteria(100)	Firmicutes	Clostridia	Clostridiales(100)	Lachnospiraceae(99)	Tyzzerella_3(99)
Otu2884			4	7	1	1		Bacteria(100)	Firmicutes	Clostridia	Clostridiales(100)	Lachnospiraceae(99)	uncultured(35)
Otu2448			3		4			Bacteria(100)	Firmicutes	Clostridia	Clostridiales(100)	Peptococcaceae(100)	Dehalobacterium(71)
Otu2471			6					Bacteria(100)	Firmicutes	Clostridia	Clostridiales(100)	Peptococcaceae(100)	uncultured(76)
Otu3008			2					Bacteria(100)	Firmicutes	Clostridia	Clostridiales(100)	Peptococcaceae(97)	Desulfosporosinus(87)
Otu3197			2	1				Bacteria(100)	Firmicutes	Clostridia	Clostridiales(100)	Ruminococcaceae(100)	Anaerobacterium(55)
Otu1863			2	8				Bacteria(100)	Firmicutes	Clostridia	Clostridiales(100)	Ruminococcaceae(100)	Candidatus_Soleaferrea(100)
Otu1425			6	95	2			Bacteria(100)	Firmicutes	Clostridia	Clostridiales(100)	Ruminococcaceae(100)	Candidatus_Soleaferrea(100)
Otu1242			1	9				Bacteria(100)	Firmicutes	Clostridia	Clostridiales(100)	Ruminococcaceae(100)	Candidatus_Soleaferrea(100)
Otu905				49	3			Bacteria(100)	Firmicutes	Clostridia	Clostridiales(100)	Ruminococcaceae(100)	Candidatus_Soleaferrea(100)
Otu2629			2			4	3	Bacteria(100)	Firmicutes	Clostridia	Clostridiales(100)	Ruminococcaceae(100)	Candidatus_Soleaferrea(31)
Otu2673			3					Bacteria(100)	Firmicutes	Clostridia	Clostridiales(100)	Ruminococcaceae(100)	Candidatus_Soleaferrea(36)
Otu1337			1	21	1			Bacteria(100)	Firmicutes	Clostridia	Clostridiales(100)	Ruminococcaceae(100)	Candidatus_Soleaferrea(36)
Otu1668				8	1			Bacteria(100)	Firmicutes	Clostridia	Clostridiales(100)	Ruminococcaceae(100)	Candidatus_Soleaferrea(36)
Otu2187			1	2	3	1		Bacteria(100)	Firmicutes	Clostridia	Clostridiales(100)	Ruminococcaceae(100)	Candidatus_Soleaferrea(42)
Otu3079			12	3				Bacteria(100)	Firmicutes	Clostridia	Clostridiales(100)	Ruminococcaceae(100)	Candidatus_Soleaferrea(43)
Otu3013			11	5	5	2		Bacteria(100)	Firmicutes	Clostridia	Clostridiales(100)	Ruminococcaceae(100)	Candidatus_Soleaferrea(46)
Otu847			11	1	5	3		Bacteria(100)	Firmicutes	Clostridia	Clostridiales(100)	Ruminococcaceae(100)	Candidatus_Soleaferrea(50)
Otu1279				12		1		Bacteria(100)	Firmicutes	Clostridia	Clostridiales(100)	Ruminococcaceae(100)	Candidatus_Soleaferrea(52)
Otu2079			7	3	2			Bacteria(100)	Firmicutes	Clostridia	Clostridiales(100)	Ruminococcaceae(100)	Candidatus_Soleaferrea(53)
Otu1100			4	4	7	1		Bacteria(100)	Firmicutes	Clostridia	Clostridiales(100)	Ruminococcaceae(100)	Candidatus_Soleaferrea(53)
Otu1164			1	30		2		Bacteria(100)	Firmicutes	Clostridia	Clostridiales(100)	Ruminococcaceae(100)	Candidatus_Soleaferrea(65)
Otu60			7	395		1		Bacteria(100)	Firmicutes	Clostridia	Clostridiales(100)	Ruminococcaceae(100)	Candidatus_Soleaferrea(68)
Otu2630			32	19	4			Bacteria(100)	Firmicutes	Clostridia	Clostridiales(100)	Ruminococcaceae(100)	Candidatus_Soleaferrea(69)
Otu2431			3	1				Bacteria(100)	Firmicutes	Clostridia	Clostridiales(100)	Ruminococcaceae(100)	Candidatus_Soleaferrea(70)
Otu1947			4	10				Bacteria(100)	Firmicutes	Clostridia	Clostridiales(100)	Ruminococcaceae(100)	Candidatus_Soleaferrea(71)
Otu123			1	188	2			Bacteria(100)	Firmicutes	Clostridia	Clostridiales(100)	Ruminococcaceae(100)	Candidatus_Soleaferrea(71)
Otu814			35	14	23	1		Bacteria(100)	Firmicutes	Clostridia	Clostridiales(100)	Ruminococcaceae(100)	Candidatus_Soleaferrea(72)
Otu1600			24	28	9			Bacteria(100)	Firmicutes	Clostridia	Clostridiales(100)	Ruminococcaceae(100)	Candidatus_Soleaferrea(72)
Otu957			14	10	9			Bacteria(100)	Firmicutes	Clostridia	Clostridiales(100)	Ruminococcaceae(100)	Candidatus_Soleaferrea(75)
Otu455			3	49				Bacteria(100)	Firmicutes	Clostridia	Clostridiales(100)	Ruminococcaceae(100)	Candidatus_Soleaferrea(77)
Otu2621			4	1				Bacteria(100)	Firmicutes	Clostridia	Clostridiales(100)	Ruminococcaceae(100)	Candidatus_Soleaferrea(77)
Otu2503			13	19	4	1		Bacteria(100)	Firmicutes	Clostridia	Clostridiales(100)	Ruminococcaceae(100)	Candidatus_Soleaferrea(79)
Otu3456			1	5	3			Bacteria(100)	Firmicutes	Clostridia	Clostridiales(100)	Ruminococcaceae(100)	Candidatus_Soleaferrea(79)
Otu290		2	3	81				Bacteria(100)	Firmicutes	Clostridia	Clostridiales(100)	Ruminococcaceae(100)	Candidatus_Soleaferrea(81)
Otu2449			1	6	2			Bacteria(100)	Firmicutes	Clostridia	Clostridiales(100)	Ruminococcaceae(100)	Candidatus_Soleaferrea(81)
Otu2017			1	5	3			Bacteria(100)	Firmicutes	Clostridia	Clostridiales(100)	Ruminococcaceae(100)	Candidatus_Soleaferrea(81)
Otu1750			14	79	4			Bacteria(100)	Firmicutes	Clostridia	Clostridiales(100)	Ruminococcaceae(100)	Candidatus_Soleaferrea(82)
Otu907			40	4	9			Bacteria(100)	Firmicutes	Clostridia	Clostridiales(100)	Ruminococcaceae(100)	Candidatus_Soleaferrea(84)
Otu3235			1			4		Bacteria(100)	Firmicutes	Clostridia	Clostridiales(100)	Ruminococcaceae(100)	Candidatus_Soleaferrea(87)
Otu1888				7				Bacteria(100)	Firmicutes	Clostridia	Clostridiales(100)	Ruminococcaceae(100)	Candidatus_Soleaferrea(87)
Otu1317				10	4			Bacteria(100)	Firmicutes	Clostridia	Clostridiales(100)	Ruminococcaceae(100)	Candidatus_Soleaferrea(89)
Otu1194			12	17	6	2		Bacteria(100)	Firmicutes	Clostridia	Clostridiales(100)	Ruminococcaceae(100)	Candidatus_Soleaferrea(90)
Otu482			2	88	3			Bacteria(100)	Firmicutes	Clostridia	Clostridiales(100)	Ruminococcaceae(100)	Candidatus_Soleaferrea(90)
Otu392			2	98	2	3	2	Bacteria(100)	Firmicutes	Clostridia	Clostridiales(100)	Ruminococcaceae(100)	Candidatus_Soleaferrea(90)
Otu516			16	41	19			Bacteria(100)	Firmicutes	Clostridia	Clostridiales(100)	Ruminococcaceae(100)	Candidatus_Soleaferrea(91)
Otu2066			3	12	6			Bacteria(100)	Firmicutes	Clostridia	Clostridiales(100)	Ruminococcaceae(100)	Candidatus_Soleaferrea(91)
Otu1865			6			2		Bacteria(100)	Firmicutes	Clostridia	Clostridiales(100)	Ruminococcaceae(100)	Candidatus_Soleaferrea(92)
Otu1429				13		1		Bacteria(100)	Firmicutes	Clostridia	Clostridiales(100)	Ruminococcaceae(100)	Candidatus_Soleaferrea(92)
Otu1828			7		4	1		Bacteria(100)	Firmicutes	Clostridia	Clostridiales(100)	Ruminococcaceae(100)	Candidatus_Soleaferrea(93)
Otu459			120	37	27	3		Bacteria(100)	Firmicutes	Clostridia	Clostridiales(100)	Ruminococcaceae(100)	Candidatus_Soleaferrea(94)
Otu2145				6				Bacteria(100)	Firmicutes	Clostridia	Clostridiales(100)	Ruminococcaceae(100)	Candidatus_Soleaferrea(94)
Otu216		2	29	695	2	3		Bacteria(100)	Firmicutes	Clostridia	Clostridiales(100)	Ruminococcaceae(100)	Candidatus_Soleaferrea(95)
Otu1566				7				Bacteria(100)	Firmicutes	Clostridia	Clostridiales(100)	Ruminococcaceae(100)	Candidatus_Soleaferrea(95)
Otu491			4	223	3			Bacteria(100)	Firmicutes	Clostridia	Clostridiales(100)	Ruminococcaceae(100)	Candidatus_Soleaferrea(96)
Otu910			49	37	38	1	1	Bacteria(100)	Firmicutes	Clostridia	Clostridiales(100)	Ruminococcaceae(100)	Candidatus_Soleaferrea(99)
Otu1485			7	9		2		Bacteria(100)	Firmicutes	Clostridia	Clostridiales(100)	Ruminococcaceae(100)	Candidatus_Soleaferrea(99)
Otu2651						3		Bacteria(100)	Firmicutes	Clostridia	Clostridiales(100)	Ruminococcaceae(100)	Caproiciproducens(38)
Otu2628			7			3	1	Bacteria(100)	Firmicutes	Clostridia	Clostridiales(100)	Ruminococcaceae(100)	Caproiciproducens(42)
Otu2601						3		Bacteria(100)	Firmicutes	Clostridia	Clostridiales(100)	Ruminococcaceae(100)	Caproiciproducens(57)
Otu2277			4			8		Bacteria(100)	Firmicutes	Clostridia	Clostridiales(100)	Ruminococcaceae(100)	Caproiciproducens(59)
Otu591			30	129	33	1		Bacteria(100)	Firmicutes	Clostridia	Clostridiales(100)	Ruminococcaceae(100)	Hydrogenoanaerobacterium(48)
Otu3385				36		1		Bacteria(100)	Firmicutes	Clostridia	Clostridiales(100)	Ruminococcaceae(100)	Oscillibacter(53)
Otu2402			20	33	6			Bacteria(100)	Firmicutes	Clostridia	Clostridiales(100)	Ruminococcaceae(100)	Papillibacter(42)
Otu3315			5					Bacteria(100)	Firmicutes	Clostridia	Clostridiales(100)	Ruminococcaceae(100)	Papillibacter(42)
Otu2078			5	9	10	4		Bacteria(100)	Firmicutes	Clostridia	Clostridiales(100)	Ruminococcaceae(100)	Pseudobacteroides(26)
Otu3097			1			1		Bacteria(100)	Firmicutes	Clostridia	Clostridiales(100)	Ruminococcaceae(100)	Ruminiclostridium_1(100)
Otu3030			3		9			Bacteria(100)	Firmicutes	Clostridia	Clostridiales(100)	Ruminococcaceae(100)	Ruminiclostridium_1(34)
Otu2082				8				Bacteria(100)	Firmicutes	Clostridia	Clostridiales(100)	Ruminococcaceae(100)	Ruminiclostridium_5(37)
Otu1797			9	4				Bacteria(100)	Firmicutes	Clostridia	Clostridiales(100)	Ruminococcaceae(100)	Ruminiclostridium_5(49)
Otu949						52	1	Bacteria(100)	Firmicutes	Clostridia	Clostridiales(100)	Ruminococcaceae(100)	Ruminiclostridium_5(50)
Otu1294			1	12	1			Bacteria(100)	Firmicutes	Clostridia	Clostridiales(100)	Ruminococcaceae(100)	Ruminiclostridium_9(48)
Otu2325			19	2	3	6		Bacteria(100)	Firmicutes	Clostridia	Clostridiales(100)	Ruminococcaceae(100)	Ruminococcaceae_ge(100)
Otu2782			9		2	2		Bacteria(100)	Firmicutes	Clostridia	Clostridiales(100)	Ruminococcaceae(100)	Ruminococcaceae_ge(100)
Otu3185			8		2	2		Bacteria(100)	Firmicutes	Clostridia	Clostridiales(100)	Ruminococcaceae(100)	Ruminococcaceae_ge(100)
Otu2753			6	24	15	4		Bacteria(100)	Firmicutes	Clostridia	Clostridiales(100)	Ruminococcaceae(100)	Ruminococcaceae_ge(100)
Otu3152			3	1				Bacteria(100)	Firmicutes	Clostridia	Clostridiales(100)	Ruminococcaceae(100)	Ruminococcaceae_ge(100)
Otu2337			2	3	1	1		Bacteria(100)	Firmicutes	Clostridia	Clostridiales(100)	Ruminococcaceae(100)	Ruminococcaceae_ge(100)
Otu2429			8		2			Bacteria(100)	Firmicutes	Clostridia	Clostridiales(100)	Ruminococcaceae(100)	Ruminococcaceae_ge(38)
Otu477						121	126	Bacteria(100)	Firmicutes	Clostridia	Clostridiales(100)	Ruminococcaceae(100)	Ruminococcaceae_ge(45)
Otu1219						24		Bacteria(100)	Firmicutes	Clostridia	Clostridiales(100)	Ruminococcaceae(100)	Ruminococcaceae_ge(49)
Otu691						41	8	Bacteria(100)	Firmicutes	Clostridia	Clostridiales(100)	Ruminococcaceae(100)	Ruminococcaceae_ge(53)
Otu151				2		76	293	Bacteria(100)	Firmicutes	Clostridia	Clostridiales(100)	Ruminococcaceae(100)	Ruminococcaceae_ge(59)
Otu1659						7		Bacteria(100)	Firmicutes	Clostridia	Clostridiales(100)	Ruminococcaceae(100)	Ruminococcaceae_ge(60)
Otu1180			5	31				Bacteria(100)	Firmicutes	Clostridia	Clostridiales(100)	Ruminococcaceae(100)	Ruminococcaceae_ge(64)
Otu3233			4					Bacteria(100)	Firmicutes	Clostridia	Clostridiales(100)	Ruminococcaceae(100)	Ruminococcaceae_ge(64)
Otu2035			2	4	1			Bacteria(100)	Firmicutes	Clostridia	Clostridiales(100)	Ruminococcaceae(100)	Ruminococcaceae_ge(64)
Otu2109			12		1	2		Bacteria(100)	Firmicutes	Clostridia	Clostridiales(100)	Ruminococcaceae(100)	Ruminococcaceae_ge(67)
Otu2932			4					Bacteria(100)	Firmicutes	Clostridia	Clostridiales(100)	Ruminococcaceae(100)	Ruminococcaceae_ge(69)
Otu2138			1			3		Bacteria(100)	Firmicutes	Clostridia	Clostridiales(100)	Ruminococcaceae(100)	Ruminococcaceae_ge(69)
Otu795			21		6	11		Bacteria(100)	Firmicutes	Clostridia	Clostridiales(100)	Ruminococcaceae(100)	Ruminococcaceae_ge(79)
Otu965						37	12	Bacteria(100)	Firmicutes	Clostridia	Clostridiales(100)	Ruminococcaceae(100)	Ruminococcaceae_ge(79)
Otu743						55	31	Bacteria(100)	Firmicutes	Clostridia	Clostridiales(100)	Ruminococcaceae(100)	Ruminococcaceae_ge(80)
Otu2373			5			1		Bacteria(100)	Firmicutes	Clostridia	Clostridiales(100)	Ruminococcaceae(100)	Ruminococcaceae_ge(81)
Otu769			20	1	1	5	2	Bacteria(100)	Firmicutes	Clostridia	Clostridiales(100)	Ruminococcaceae(100)	Ruminococcaceae_ge(83)
Otu2024			8					Bacteria(100)	Firmicutes	Clostridia	Clostridiales(100)	Ruminococcaceae(100)	Ruminococcaceae_ge(83)
Otu1531				1		54	17	Bacteria(100)	Firmicutes	Clostridia	Clostridiales(100)	Ruminococcaceae(100)	Ruminococcaceae_ge(85)
Otu1252						3	36	Bacteria(100)	Firmicutes	Clostridia	Clostridiales(100)	Ruminococcaceae(100)	Ruminococcaceae_ge(85)
Otu508						16	133	Bacteria(100)	Firmicutes	Clostridia	Clostridiales(100)	Ruminococcaceae(100)	Ruminococcaceae_ge(88)
Otu3278			2	1				Bacteria(100)	Firmicutes	Clostridia	Clostridiales(100)	Ruminococcaceae(100)	Ruminococcaceae_ge(89)
Otu1591						8	1	Bacteria(100)	Firmicutes	Clostridia	Clostridiales(100)	Ruminococcaceae(100)	Ruminococcaceae_ge(89)
Otu1057			30	1	4	10	2	Bacteria(100)	Firmicutes	Clostridia	Clostridiales(100)	Ruminococcaceae(100)	Ruminococcaceae_ge(90)
Otu1107			4	6	2	2		Bacteria(100)	Firmicutes	Clostridia	Clostridiales(100)	Ruminococcaceae(100)	Ruminococcaceae_ge(91)
Otu415						26	176	Bacteria(100)	Firmicutes	Clostridia	Clostridiales(100)	Ruminococcaceae(100)	Ruminococcaceae_ge(91)
Otu2711			3			1		Bacteria(100)	Firmicutes	Clostridia	Clostridiales(100)	Ruminococcaceae(100)	Ruminococcaceae_ge(92)
Otu115			69	509	10	7	3	Bacteria(100)	Firmicutes	Clostridia	Clostridiales(100)	Ruminococcaceae(100)	Ruminococcaceae_ge(92)
Otu846						41		Bacteria(100)	Firmicutes	Clostridia	Clostridiales(100)	Ruminococcaceae(100)	Ruminococcaceae_ge(94)
Otu1482			34	1	2	25	15	Bacteria(100)	Firmicutes	Clostridia	Clostridiales(100)	Ruminococcaceae(100)	Ruminococcaceae_ge(95)
Otu689			23	7	5	2		Bacteria(100)	Firmicutes	Clostridia	Clostridiales(100)	Ruminococcaceae(100)	Ruminococcaceae_ge(96)
Otu3228			4					Bacteria(100)	Firmicutes	Clostridia	Clostridiales(100)	Ruminococcaceae(100)	Ruminococcaceae_ge(96)
Otu2901			9	2		3		Bacteria(100)	Firmicutes	Clostridia	Clostridiales(100)	Ruminococcaceae(100)	Ruminococcaceae_ge(97)
Otu164			58	382	9	3	1	Bacteria(100)	Firmicutes	Clostridia	Clostridiales(100)	Ruminococcaceae(100)	Ruminococcaceae_ge(99)
Otu56			39	446	18	6	2	Bacteria(100)	Firmicutes	Clostridia	Clostridiales(100)	Ruminococcaceae(100)	Ruminococcaceae_ge(99)
Otu3314			3	1	1			Bacteria(100)	Firmicutes	Clostridia	Clostridiales(100)	Ruminococcaceae(100)	Ruminococcaceae_ge(99)
Otu2029			86	99	52	15	1	Bacteria(100)	Firmicutes	Clostridia	Clostridiales(100)	Ruminococcaceae(100)	Ruminococcaceae_NK4A214_group(30)
Otu224			2	7		468	108	Bacteria(100)	Firmicutes	Clostridia	Clostridiales(100)	Ruminococcaceae(100)	Ruminococcaceae_NK4A214_group(32)
Otu2195			90	43	61	1	1	Bacteria(100)	Firmicutes	Clostridia	Clostridiales(100)	Ruminococcaceae(100)	Ruminococcaceae_NK4A214_group(33)
Otu807			43	165	30	7		Bacteria(100)	Firmicutes	Clostridia	Clostridiales(100)	Ruminococcaceae(100)	Ruminococcaceae_NK4A214_group(38)
Otu936			9	17		2		Bacteria(100)	Firmicutes	Clostridia	Clostridiales(100)	Ruminococcaceae(100)	Ruminococcaceae_NK4A214_group(40)
Otu521			2	66				Bacteria(100)	Firmicutes	Clostridia	Clostridiales(100)	Ruminococcaceae(100)	Ruminococcaceae_NK4A214_group(42)
Otu200			11	158	2	3	1	Bacteria(100)	Firmicutes	Clostridia	Clostridiales(100)	Ruminococcaceae(100)	Ruminococcaceae_NK4A214_group(42)
Otu3040			3	1				Bacteria(100)	Firmicutes	Clostridia	Clostridiales(100)	Ruminococcaceae(100)	Ruminococcaceae_NK4A214_group(51)
Otu1433			38	50	7	1		Bacteria(100)	Firmicutes	Clostridia	Clostridiales(100)	Ruminococcaceae(100)	Ruminococcaceae_NK4A214_group(52)
Otu1259			40	31	6	1		Bacteria(100)	Firmicutes	Clostridia	Clostridiales(100)	Ruminococcaceae(100)	Ruminococcaceae_NK4A214_group(54)
Otu1070		1	7	139	1	1		Bacteria(100)	Firmicutes	Clostridia	Clostridiales(100)	Ruminococcaceae(100)	Ruminococcaceae_NK4A214_group(58)
Otu160			62	227	7	1		Bacteria(100)	Firmicutes	Clostridia	Clostridiales(100)	Ruminococcaceae(100)	Ruminococcaceae_NK4A214_group(59)
Otu236			160	90	41	1		Bacteria(100)	Firmicutes	Clostridia	Clostridiales(100)	Ruminococcaceae(100)	Ruminococcaceae_NK4A214_group(64)
Otu1275			11	60		1	1	Bacteria(100)	Firmicutes	Clostridia	Clostridiales(100)	Ruminococcaceae(100)	Ruminococcaceae_NK4A214_group(69)
Otu1260			13	2	2	76	40	Bacteria(100)	Firmicutes	Clostridia	Clostridiales(100)	Ruminococcaceae(100)	Ruminococcaceae_NK4A214_group(71)
Otu3375			1	11				Bacteria(100)	Firmicutes	Clostridia	Clostridiales(100)	Ruminococcaceae(100)	Ruminococcaceae_NK4A214_group(77)
Otu2572				37		6		Bacteria(100)	Firmicutes	Clostridia	Clostridiales(100)	Ruminococcaceae(100)	Ruminococcaceae_NK4A214_group(81)
Otu332			22	282	1	4	4	Bacteria(100)	Firmicutes	Clostridia	Clostridiales(100)	Ruminococcaceae(100)	Ruminococcaceae_NK4A214_group(85)
Otu741			255	476	172	83	3	Bacteria(100)	Firmicutes	Clostridia	Clostridiales(100)	Ruminococcaceae(100)	Ruminococcaceae_NK4A214_group(87)
Otu2522			10		3			Bacteria(100)	Firmicutes	Clostridia	Clostridiales(100)	Ruminococcaceae(100)	Ruminococcaceae_UCG-009(35)
Otu2013						10		Bacteria(100)	Firmicutes	Clostridia	Clostridiales(100)	Ruminococcaceae(100)	Ruminococcaceae_UCG-009(37)
Otu2954			2					Bacteria(100)	Firmicutes	Clostridia	Clostridiales(100)	Ruminococcaceae(100)	Ruminococcaceae_UCG-009(42)
Otu3422			14	6	4	33		Bacteria(100)	Firmicutes	Clostridia	Clostridiales(100)	Ruminococcaceae(100)	Ruminococcaceae_UCG-009(46)
Otu1160			59	5	8	2		Bacteria(100)	Firmicutes	Clostridia	Clostridiales(100)	Ruminococcaceae(100)	Ruminococcaceae_UCG-009(47)
Otu2107			17	4	3	2		Bacteria(100)	Firmicutes	Clostridia	Clostridiales(100)	Ruminococcaceae(100)	Ruminococcaceae_UCG-009(51)
Otu3202			2		1			Bacteria(100)	Firmicutes	Clostridia	Clostridiales(100)	Ruminococcaceae(100)	Ruminococcaceae_UCG-009(51)
Otu809						40	16	Bacteria(100)	Firmicutes	Clostridia	Clostridiales(100)	Ruminococcaceae(100)	Ruminococcaceae_UCG-009(53)
Otu403			292	42	29	13	1	Bacteria(100)	Firmicutes	Clostridia	Clostridiales(100)	Ruminococcaceae(100)	Ruminococcaceae_UCG-009(56)
Otu1145						17	4	Bacteria(100)	Firmicutes	Clostridia	Clostridiales(100)	Ruminococcaceae(100)	Ruminococcaceae_UCG-009(59)
Otu1796			41	7	11	1	1	Bacteria(100)	Firmicutes	Clostridia	Clostridiales(100)	Ruminococcaceae(100)	Ruminococcaceae_UCG-009(77)
Otu2219			3			3		Bacteria(100)	Firmicutes	Clostridia	Clostridiales(100)	Ruminococcaceae(100)	Ruminococcaceae_UCG-009(98)
Otu3166			3		1	1		Bacteria(100)	Firmicutes	Clostridia	Clostridiales(100)	Ruminococcaceae(100)	Ruminococcaceae_UCG-010(100)
Otu1691			4		2	3		Bacteria(100)	Firmicutes	Clostridia	Clostridiales(100)	Ruminococcaceae(100)	Ruminococcaceae_UCG-010(100)
Otu215			133	203	53			Bacteria(100)	Firmicutes	Clostridia	Clostridiales(100)	Ruminococcaceae(100)	Ruminococcaceae_UCG-010(100)
Otu172			1			221	200	Bacteria(100)	Firmicutes	Clostridia	Clostridiales(100)	Ruminococcaceae(100)	Ruminococcaceae_UCG-010(100)
Otu3416			2			1		Bacteria(100)	Firmicutes	Clostridia	Clostridiales(100)	Ruminococcaceae(100)	Ruminococcaceae_UCG-010(100)
Otu3026			3					Bacteria(100)	Firmicutes	Clostridia	Clostridiales(100)	Ruminococcaceae(100)	Ruminococcaceae_UCG-010(100)
Otu1310			5		9	17		Bacteria(100)	Firmicutes	Clostridia	Clostridiales(100)	Ruminococcaceae(100)	Ruminococcaceae_UCG-010(100)
Otu1500			1			10		Bacteria(100)	Firmicutes	Clostridia	Clostridiales(100)	Ruminococcaceae(100)	Ruminococcaceae_UCG-010(100)
Otu2994			2			4		Bacteria(100)	Firmicutes	Clostridia	Clostridiales(100)	Ruminococcaceae(100)	Ruminococcaceae_UCG-010(100)
Otu1124			6	5	16			Bacteria(100)	Firmicutes	Clostridia	Clostridiales(100)	Ruminococcaceae(100)	Ruminococcaceae_UCG-010(34)
Otu2264			10	1	2			Bacteria(100)	Firmicutes	Clostridia	Clostridiales(100)	Ruminococcaceae(100)	Ruminococcaceae_UCG-010(35)
Otu171			246	57	55		1	Bacteria(100)	Firmicutes	Clostridia	Clostridiales(100)	Ruminococcaceae(100)	Ruminococcaceae_UCG-010(37)
Otu3223			9					Bacteria(100)	Firmicutes	Clostridia	Clostridiales(100)	Ruminococcaceae(100)	Ruminococcaceae_UCG-010(45)
Otu712			36	48	18			Bacteria(100)	Firmicutes	Clostridia	Clostridiales(100)	Ruminococcaceae(100)	Ruminococcaceae_UCG-010(47)
Otu2310			4					Bacteria(100)	Firmicutes	Clostridia	Clostridiales(100)	Ruminococcaceae(100)	Ruminococcaceae_UCG-010(57)
Otu1584			7			2		Bacteria(100)	Firmicutes	Clostridia	Clostridiales(100)	Ruminococcaceae(100)	Ruminococcaceae_UCG-010(59)
Otu1341			24	1	3		1	Bacteria(100)	Firmicutes	Clostridia	Clostridiales(100)	Ruminococcaceae(100)	Ruminococcaceae_UCG-010(64)
Otu1678			2	11		1		Bacteria(100)	Firmicutes	Clostridia	Clostridiales(100)	Ruminococcaceae(100)	Ruminococcaceae_UCG-010(70)
Otu2175			3	2				Bacteria(100)	Firmicutes	Clostridia	Clostridiales(100)	Ruminococcaceae(100)	Ruminococcaceae_UCG-010(72)
Otu2930			6		1			Bacteria(100)	Firmicutes	Clostridia	Clostridiales(100)	Ruminococcaceae(100)	Ruminococcaceae_UCG-010(78)
Otu2814			4		3	2		Bacteria(100)	Firmicutes	Clostridia	Clostridiales(100)	Ruminococcaceae(100)	Ruminococcaceae_UCG-010(81)
Otu2820						2		Bacteria(100)	Firmicutes	Clostridia	Clostridiales(100)	Ruminococcaceae(100)	Ruminococcaceae_UCG-010(81)
Otu3193			3			1		Bacteria(100)	Firmicutes	Clostridia	Clostridiales(100)	Ruminococcaceae(100)	Ruminococcaceae_UCG-010(88)
Otu2230			2			3	1	Bacteria(100)	Firmicutes	Clostridia	Clostridiales(100)	Ruminococcaceae(100)	Ruminococcaceae_UCG-010(89)
Otu722				30	1			Bacteria(100)	Firmicutes	Clostridia	Clostridiales(100)	Ruminococcaceae(100)	Ruminococcaceae_UCG-010(90)
Otu2426			15		2	3	1	Bacteria(100)	Firmicutes	Clostridia	Clostridiales(100)	Ruminococcaceae(100)	Ruminococcaceae_UCG-010(91)
Otu2785			36	6	5			Bacteria(100)	Firmicutes	Clostridia	Clostridiales(100)	Ruminococcaceae(100)	Ruminococcaceae_UCG-010(91)
Otu3296						3		Bacteria(100)	Firmicutes	Clostridia	Clostridiales(100)	Ruminococcaceae(100)	Ruminococcaceae_UCG-010(91)
Otu1410			11		1	15	1	Bacteria(100)	Firmicutes	Clostridia	Clostridiales(100)	Ruminococcaceae(100)	Ruminococcaceae_UCG-010(92)
Otu997			5	35	13			Bacteria(100)	Firmicutes	Clostridia	Clostridiales(100)	Ruminococcaceae(100)	Ruminococcaceae_UCG-010(95)
Otu318						51	241	Bacteria(100)	Firmicutes	Clostridia	Clostridiales(100)	Ruminococcaceae(100)	Ruminococcaceae_UCG-010(95)
Otu454			11	35	16	2		Bacteria(100)	Firmicutes	Clostridia	Clostridiales(100)	Ruminococcaceae(100)	Ruminococcaceae_UCG-010(96)
Otu805				1		46	83	Bacteria(100)	Firmicutes	Clostridia	Clostridiales(100)	Ruminococcaceae(100)	Ruminococcaceae_UCG-010(96)
Otu294			436	93	141		3	Bacteria(100)	Firmicutes	Clostridia	Clostridiales(100)	Ruminococcaceae(100)	Ruminococcaceae_UCG-010(97)
Otu135			16	223	6	3		Bacteria(100)	Firmicutes	Clostridia	Clostridiales(100)	Ruminococcaceae(100)	Ruminococcaceae_UCG-010(97)
Otu1770			12		4			Bacteria(100)	Firmicutes	Clostridia	Clostridiales(100)	Ruminococcaceae(100)	Ruminococcaceae_UCG-010(97)
Otu1200			131	46	54	2		Bacteria(100)	Firmicutes	Clostridia	Clostridiales(100)	Ruminococcaceae(100)	Ruminococcaceae_UCG-010(97)
Otu900			7	21	1	1		Bacteria(100)	Firmicutes	Clostridia	Clostridiales(100)	Ruminococcaceae(100)	Ruminococcaceae_UCG-010(97)
Otu2656			1			3		Bacteria(100)	Firmicutes	Clostridia	Clostridiales(100)	Ruminococcaceae(100)	Ruminococcaceae_UCG-010(97)
Otu732			25	33	18	1	1	Bacteria(100)	Firmicutes	Clostridia	Clostridiales(100)	Ruminococcaceae(100)	Ruminococcaceae_UCG-010(97)
Otu2045			21	4	3			Bacteria(100)	Firmicutes	Clostridia	Clostridiales(100)	Ruminococcaceae(100)	Ruminococcaceae_UCG-010(98)
Otu414			8	128	2	1		Bacteria(100)	Firmicutes	Clostridia	Clostridiales(100)	Ruminococcaceae(100)	Ruminococcaceae_UCG-010(98)
Otu3402			1			1		Bacteria(100)	Firmicutes	Clostridia	Clostridiales(100)	Ruminococcaceae(100)	Ruminococcaceae_UCG-010(98)
Otu3374			2					Bacteria(100)	Firmicutes	Clostridia	Clostridiales(100)	Ruminococcaceae(100)	Ruminococcaceae_UCG-010(98)
Otu3162			4					Bacteria(100)	Firmicutes	Clostridia	Clostridiales(100)	Ruminococcaceae(100)	Ruminococcaceae_UCG-010(99)
Otu3297			2		1			Bacteria(100)	Firmicutes	Clostridia	Clostridiales(100)	Ruminococcaceae(100)	Ruminococcaceae_UCG-010(99)
Otu3182			3					Bacteria(100)	Firmicutes	Clostridia	Clostridiales(100)	Ruminococcaceae(100)	Ruminococcaceae_UCG-010(99)
Otu3164			3		1			Bacteria(100)	Firmicutes	Clostridia	Clostridiales(100)	Ruminococcaceae(100)	Ruminococcaceae_UCG-010(99)
Otu1106						16		Bacteria(100)	Firmicutes	Clostridia	Clostridiales(100)	Ruminococcaceae(100)	Ruminococcaceae_UCG-011(50)
Otu1401						11		Bacteria(100)	Firmicutes	Clostridia	Clostridiales(100)	Ruminococcaceae(100)	Ruminococcaceae_UCG-013(55)
Otu1386			23	3	1	4	3	Bacteria(100)	Firmicutes	Clostridia	Clostridiales(100)	Ruminococcaceae(100)	Ruminococcaceae_UCG-013(57)
Otu3395			1	1				Bacteria(100)	Firmicutes	Clostridia	Clostridiales(100)	Ruminococcaceae(100)	Ruminococcaceae_UCG-013(59)
Otu2894			8	1		1		Bacteria(100)	Firmicutes	Clostridia	Clostridiales(100)	Ruminococcaceae(100)	Ruminococcaceae_UCG-013(66)
Otu3135			3		1			Bacteria(100)	Firmicutes	Clostridia	Clostridiales(100)	Ruminococcaceae(100)	Ruminococcaceae_UCG-013(67)
Otu3236					1	2		Bacteria(100)	Firmicutes	Clostridia	Clostridiales(100)	Ruminococcaceae(100)	Ruminococcaceae_UCG-013(67)
Otu1777			39	19	5			Bacteria(100)	Firmicutes	Clostridia	Clostridiales(100)	Ruminococcaceae(100)	Ruminococcaceae_UCG-013(71)
Otu2525			5		1	1		Bacteria(100)	Firmicutes	Clostridia	Clostridiales(100)	Ruminococcaceae(100)	Ruminococcaceae_UCG-013(73)
Otu1112		2	3	27	7			Bacteria(100)	Firmicutes	Clostridia	Clostridiales(100)	Ruminococcaceae(100)	Ruminococcaceae_UCG-014(100)
Otu1757		2	3			1	2	Bacteria(100)	Firmicutes	Clostridia	Clostridiales(100)	Ruminococcaceae(100)	Ruminococcaceae_UCG-014(100)
Otu2447			4		1			Bacteria(100)	Firmicutes	Clostridia	Clostridiales(100)	Ruminococcaceae(100)	Ruminococcaceae_UCG-014(100)
Otu702			22	3	13			Bacteria(100)	Firmicutes	Clostridia	Clostridiales(100)	Ruminococcaceae(100)	Ruminococcaceae_UCG-014(100)
Otu1687			7		3			Bacteria(100)	Firmicutes	Clostridia	Clostridiales(100)	Ruminococcaceae(100)	Ruminococcaceae_UCG-014(100)
Otu1525			8	2	3			Bacteria(100)	Firmicutes	Clostridia	Clostridiales(100)	Ruminococcaceae(100)	Ruminococcaceae_UCG-014(100)
Otu694			18	11	2			Bacteria(100)	Firmicutes	Clostridia	Clostridiales(100)	Ruminococcaceae(100)	Ruminococcaceae_UCG-014(100)
Otu511			1				116	Bacteria(100)	Firmicutes	Clostridia	Clostridiales(100)	Ruminococcaceae(100)	Ruminococcaceae_UCG-014(100)
Otu1671			7	2	1		1	Bacteria(100)	Firmicutes	Clostridia	Clostridiales(100)	Ruminococcaceae(100)	Ruminococcaceae_UCG-014(100)
Otu1763			3	2	5	6		Bacteria(100)	Firmicutes	Clostridia	Clostridiales(100)	Ruminococcaceae(100)	Ruminococcaceae_UCG-014(100)
Otu1238			9		4			Bacteria(100)	Firmicutes	Clostridia	Clostridiales(100)	Ruminococcaceae(100)	Ruminococcaceae_UCG-014(100)
Otu2435			2	3				Bacteria(100)	Firmicutes	Clostridia	Clostridiales(100)	Ruminococcaceae(100)	Ruminococcaceae_UCG-014(100)
Otu1278			11		4	3		Bacteria(100)	Firmicutes	Clostridia	Clostridiales(100)	Ruminococcaceae(100)	Ruminococcaceae_UCG-014(100)
Otu3270			4					Bacteria(100)	Firmicutes	Clostridia	Clostridiales(100)	Ruminococcaceae(100)	Ruminococcaceae_UCG-014(100)
Otu2641			3		1			Bacteria(100)	Firmicutes	Clostridia	Clostridiales(100)	Ruminococcaceae(100)	Ruminococcaceae_UCG-014(100)
Otu3482			3		1			Bacteria(100)	Firmicutes	Clostridia	Clostridiales(100)	Ruminococcaceae(100)	Ruminococcaceae_UCG-014(100)
Otu3323			2		1	4		Bacteria(100)	Firmicutes	Clostridia	Clostridiales(100)	Ruminococcaceae(100)	Ruminococcaceae_UCG-014(100)
Otu2920			2					Bacteria(100)	Firmicutes	Clostridia	Clostridiales(100)	Ruminococcaceae(100)	Ruminococcaceae_UCG-014(100)
Otu1598			10	1	2	1		Bacteria(100)	Firmicutes	Clostridia	Clostridiales(100)	Ruminococcaceae(100)	Ruminococcaceae_UCG-014(100)
Otu2713			1	6				Bacteria(100)	Firmicutes	Clostridia	Clostridiales(100)	Ruminococcaceae(100)	Ruminococcaceae_UCG-014(100)
Otu2294			3	1		3		Bacteria(100)	Firmicutes	Clostridia	Clostridiales(100)	Ruminococcaceae(100)	Ruminococcaceae_UCG-014(100)
Otu2842			1		3			Bacteria(100)	Firmicutes	Clostridia	Clostridiales(100)	Ruminococcaceae(100)	Ruminococcaceae_UCG-014(100)
Otu3248			1			1		Bacteria(100)	Firmicutes	Clostridia	Clostridiales(100)	Ruminococcaceae(100)	Ruminococcaceae_UCG-014(100)
Otu1642			2	2		3	1	Bacteria(100)	Firmicutes	Clostridia	Clostridiales(100)	Ruminococcaceae(100)	Ruminococcaceae_UCG-014(100)
Otu399			1	66				Bacteria(100)	Firmicutes	Clostridia	Clostridiales(100)	Ruminococcaceae(100)	Ruminococcaceae_UCG-014(100)
Otu1624			1	13		2		Bacteria(100)	Firmicutes	Clostridia	Clostridiales(100)	Ruminococcaceae(100)	Ruminococcaceae_UCG-014(100)
Otu2728				4				Bacteria(100)	Firmicutes	Clostridia	Clostridiales(100)	Ruminococcaceae(100)	Ruminococcaceae_UCG-014(100)
Otu3398				5				Bacteria(100)	Firmicutes	Clostridia	Clostridiales(100)	Ruminococcaceae(100)	Ruminococcaceae_UCG-014(100)
Otu1377				1			32	Bacteria(100)	Firmicutes	Clostridia	Clostridiales(100)	Ruminococcaceae(100)	Ruminococcaceae_UCG-014(100)
Otu2788				2				Bacteria(100)	Firmicutes	Clostridia	Clostridiales(100)	Ruminococcaceae(100)	Ruminococcaceae_UCG-014(100)
Otu1262				16				Bacteria(100)	Firmicutes	Clostridia	Clostridiales(100)	Ruminococcaceae(100)	Ruminococcaceae_UCG-014(100)
Otu2508					1	4		Bacteria(100)	Firmicutes	Clostridia	Clostridiales(100)	Ruminococcaceae(100)	Ruminococcaceae_UCG-014(100)
Otu742						31	66	Bacteria(100)	Firmicutes	Clostridia	Clostridiales(100)	Ruminococcaceae(100)	Ruminococcaceae_UCG-014(100)
Otu716						34	1	Bacteria(100)	Firmicutes	Clostridia	Clostridiales(100)	Ruminococcaceae(100)	Ruminococcaceae_UCG-014(100)
Otu410						38	33	Bacteria(100)	Firmicutes	Clostridia	Clostridiales(100)	Ruminococcaceae(100)	Ruminococcaceae_UCG-014(100)
Otu335						73	13	Bacteria(100)	Firmicutes	Clostridia	Clostridiales(100)	Ruminococcaceae(100)	Ruminococcaceae_UCG-014(100)
Otu3102						2		Bacteria(100)	Firmicutes	Clostridia	Clostridiales(100)	Ruminococcaceae(100)	Ruminococcaceae_UCG-014(100)
Otu2624						3		Bacteria(100)	Firmicutes	Clostridia	Clostridiales(100)	Ruminococcaceae(100)	Ruminococcaceae_UCG-014(100)
Otu3326						2		Bacteria(100)	Firmicutes	Clostridia	Clostridiales(100)	Ruminococcaceae(100)	Ruminococcaceae_UCG-014(100)
Otu3199						2		Bacteria(100)	Firmicutes	Clostridia	Clostridiales(100)	Ruminococcaceae(100)	Ruminococcaceae_UCG-014(100)
Otu2006						1	17	Bacteria(100)	Firmicutes	Clostridia	Clostridiales(100)	Ruminococcaceae(100)	Ruminococcaceae_UCG-014(100)
Otu2499			1	1	3			Bacteria(100)	Firmicutes	Clostridia	Clostridiales(100)	Ruminococcaceae(100)	Ruminococcaceae_UCG-014(80)
Otu1745			7	1				Bacteria(100)	Firmicutes	Clostridia	Clostridiales(100)	Ruminococcaceae(100)	Ruminococcaceae_UCG-014(83)
Otu2445			3					Bacteria(100)	Firmicutes	Clostridia	Clostridiales(100)	Ruminococcaceae(100)	Ruminococcaceae_UCG-014(84)
Otu2342						23	7	Bacteria(100)	Firmicutes	Clostridia	Clostridiales(100)	Ruminococcaceae(100)	Ruminococcaceae_UCG-014(84)
Otu2712				4				Bacteria(100)	Firmicutes	Clostridia	Clostridiales(100)	Ruminococcaceae(100)	Ruminococcaceae_UCG-014(85)
Otu303						2	111	Bacteria(100)	Firmicutes	Clostridia	Clostridiales(100)	Ruminococcaceae(100)	Ruminococcaceae_UCG-014(86)
Otu3277			1		2	1		Bacteria(100)	Firmicutes	Clostridia	Clostridiales(100)	Ruminococcaceae(100)	Ruminococcaceae_UCG-014(89)
Otu3241			2	1				Bacteria(100)	Firmicutes	Clostridia	Clostridiales(100)	Ruminococcaceae(100)	Ruminococcaceae_UCG-014(94)
Otu3037					1	1	1	Bacteria(100)	Firmicutes	Clostridia	Clostridiales(100)	Ruminococcaceae(100)	Ruminococcaceae_UCG-014(94)
Otu1526						13		Bacteria(100)	Firmicutes	Clostridia	Clostridiales(100)	Ruminococcaceae(100)	Ruminococcaceae_UCG-014(94)
Otu1552			6	6	3			Bacteria(100)	Firmicutes	Clostridia	Clostridiales(100)	Ruminococcaceae(100)	Ruminococcaceae_UCG-014(95)
Otu1352			1	17				Bacteria(100)	Firmicutes	Clostridia	Clostridiales(100)	Ruminococcaceae(100)	Ruminococcaceae_UCG-014(95)
Otu1639				6				Bacteria(100)	Firmicutes	Clostridia	Clostridiales(100)	Ruminococcaceae(100)	Ruminococcaceae_UCG-014(95)
Otu2743				4		1		Bacteria(100)	Firmicutes	Clostridia	Clostridiales(100)	Ruminococcaceae(100)	Ruminococcaceae_UCG-014(95)
Otu3105						4		Bacteria(100)	Firmicutes	Clostridia	Clostridiales(100)	Ruminococcaceae(100)	Ruminococcaceae_UCG-014(95)
Otu2648			1		3			Bacteria(100)	Firmicutes	Clostridia	Clostridiales(100)	Ruminococcaceae(100)	Ruminococcaceae_UCG-014(96)
Otu3230			3			1		Bacteria(100)	Firmicutes	Clostridia	Clostridiales(100)	Ruminococcaceae(100)	Ruminococcaceae_UCG-014(96)
Otu1506			1	16	1			Bacteria(100)	Firmicutes	Clostridia	Clostridiales(100)	Ruminococcaceae(100)	Ruminococcaceae_UCG-014(96)
Otu2418			7					Bacteria(100)	Firmicutes	Clostridia	Clostridiales(100)	Ruminococcaceae(100)	Ruminococcaceae_UCG-014(97)
Otu1002				16				Bacteria(100)	Firmicutes	Clostridia	Clostridiales(100)	Ruminococcaceae(100)	Ruminococcaceae_UCG-014(97)
Otu1831						12	1	Bacteria(100)	Firmicutes	Clostridia	Clostridiales(100)	Ruminococcaceae(100)	Ruminococcaceae_UCG-014(97)
Otu1067			18	22	4	3	1	Bacteria(100)	Firmicutes	Clostridia	Clostridiales(100)	Ruminococcaceae(100)	Ruminococcaceae_UCG-014(98)
Otu1679			2	13	4			Bacteria(100)	Firmicutes	Clostridia	Clostridiales(100)	Ruminococcaceae(100)	Ruminococcaceae_UCG-014(98)
Otu2672			3		1			Bacteria(100)	Firmicutes	Clostridia	Clostridiales(100)	Ruminococcaceae(100)	Ruminococcaceae_UCG-014(98)
Otu3250			3		1			Bacteria(100)	Firmicutes	Clostridia	Clostridiales(100)	Ruminococcaceae(100)	Ruminococcaceae_UCG-014(98)
Otu3093			1	6	2			Bacteria(100)	Firmicutes	Clostridia	Clostridiales(100)	Ruminococcaceae(100)	Ruminococcaceae_UCG-014(98)
Otu2763				2	1			Bacteria(100)	Firmicutes	Clostridia	Clostridiales(100)	Ruminococcaceae(100)	Ruminococcaceae_UCG-014(98)
Otu1618				8				Bacteria(100)	Firmicutes	Clostridia	Clostridiales(100)	Ruminococcaceae(100)	Ruminococcaceae_UCG-014(98)
Otu927				1			28	Bacteria(100)	Firmicutes	Clostridia	Clostridiales(100)	Ruminococcaceae(100)	Ruminococcaceae_UCG-014(98)
Otu718						29	2	Bacteria(100)	Firmicutes	Clostridia	Clostridiales(100)	Ruminococcaceae(100)	Ruminococcaceae_UCG-014(98)
Otu1961			6		4			Bacteria(100)	Firmicutes	Clostridia	Clostridiales(100)	Ruminococcaceae(100)	Ruminococcaceae_UCG-014(99)
Otu1380			10		2			Bacteria(100)	Firmicutes	Clostridia	Clostridiales(100)	Ruminococcaceae(100)	Ruminococcaceae_UCG-014(99)
Otu2874			3	1				Bacteria(100)	Firmicutes	Clostridia	Clostridiales(100)	Ruminococcaceae(100)	Ruminococcaceae_UCG-014(99)
Otu2646			4	1	1			Bacteria(100)	Firmicutes	Clostridia	Clostridiales(100)	Ruminococcaceae(100)	Ruminococcaceae_UCG-014(99)
Otu1344			9		2			Bacteria(100)	Firmicutes	Clostridia	Clostridiales(100)	Ruminococcaceae(100)	Ruminococcaceae_UCG-014(99)
Otu2360			2		1	1		Bacteria(100)	Firmicutes	Clostridia	Clostridiales(100)	Ruminococcaceae(100)	Ruminococcaceae_UCG-014(99)
Otu3321			3			1		Bacteria(100)	Firmicutes	Clostridia	Clostridiales(100)	Ruminococcaceae(100)	Ruminococcaceae_UCG-014(99)
Otu3179			5					Bacteria(100)	Firmicutes	Clostridia	Clostridiales(100)	Ruminococcaceae(100)	Ruminococcaceae_UCG-014(99)
Otu2504			3			1		Bacteria(100)	Firmicutes	Clostridia	Clostridiales(100)	Ruminococcaceae(100)	Ruminococcaceae_UCG-014(99)
Otu1653			1	7				Bacteria(100)	Firmicutes	Clostridia	Clostridiales(100)	Ruminococcaceae(100)	Ruminococcaceae_UCG-014(99)
Otu3050				2	2			Bacteria(100)	Firmicutes	Clostridia	Clostridiales(100)	Ruminococcaceae(100)	Ruminococcaceae_UCG-014(99)
Otu2911					2	1	1	Bacteria(100)	Firmicutes	Clostridia	Clostridiales(100)	Ruminococcaceae(100)	Ruminococcaceae_UCG-014(99)
Otu2267						5		Bacteria(100)	Firmicutes	Clostridia	Clostridiales(100)	Ruminococcaceae(100)	Ruminococcaceae_UCG-014(99)
Otu3282						2	1	Bacteria(100)	Firmicutes	Clostridia	Clostridiales(100)	Ruminococcaceae(100)	Ruminococcaceae_UCG-014(99)
Otu1188							22	Bacteria(100)	Firmicutes	Clostridia	Clostridiales(100)	Ruminococcaceae(100)	Ruminococcaceae_UCG-014(99)
Otu1406			19	7	4	3		Bacteria(100)	Firmicutes	Clostridia	Clostridiales(100)	Ruminococcaceae(100)	Ruminococcaceae_V9D2013_group(41)
Otu838			111	88	21	2		Bacteria(100)	Firmicutes	Clostridia	Clostridiales(100)	Ruminococcaceae(100)	Ruminococcaceae_V9D2013_group(42)
Otu204			39	162	12	1	1	Bacteria(100)	Firmicutes	Clostridia	Clostridiales(100)	Ruminococcaceae(100)	Ruminococcaceae_V9D2013_group(54)
Otu1585			5	1	7	1		Bacteria(100)	Firmicutes	Clostridia	Clostridiales(100)	Ruminococcaceae(100)	Ruminococcaceae_V9D2013_group(68)
Otu831				1		44	18	Bacteria(100)	Firmicutes	Clostridia	Clostridiales(100)	Ruminococcaceae(100)	Ruminococcaceae_V9D2013_group(73)
Otu300			643	627	248	106	5	Bacteria(100)	Firmicutes	Clostridia	Clostridiales(100)	Ruminococcaceae(100)	Ruminococcaceae_V9D2013_group(77)
Otu962			6	31				Bacteria(100)	Firmicutes	Clostridia	Clostridiales(100)	Ruminococcaceae(100)	Sporobacter(30)
Otu2859			5		2			Bacteria(100)	Firmicutes	Clostridia	Clostridiales(100)	Ruminococcaceae(100)	Sporobacter(38)
Otu2960			33	7	10			Bacteria(100)	Firmicutes	Clostridia	Clostridiales(100)	Ruminococcaceae(100)	Sporobacter(39)
Otu1674			41	19	5	1		Bacteria(100)	Firmicutes	Clostridia	Clostridiales(100)	Ruminococcaceae(100)	Sporobacter(44)
Otu1877			11		1	8		Bacteria(100)	Firmicutes	Clostridia	Clostridiales(100)	Ruminococcaceae(100)	Sporobacter(46)
Otu3211			9	7	1	6		Bacteria(100)	Firmicutes	Clostridia	Clostridiales(100)	Ruminococcaceae(100)	Sporobacter(49)
Otu680			83	12	10	1		Bacteria(100)	Firmicutes	Clostridia	Clostridiales(100)	Ruminococcaceae(100)	Sporobacter(49)
Otu864			19	8	1	1		Bacteria(100)	Firmicutes	Clostridia	Clostridiales(100)	Ruminococcaceae(100)	Sporobacter(50)
Otu167			259	174	44	3	1	Bacteria(100)	Firmicutes	Clostridia	Clostridiales(100)	Ruminococcaceae(100)	Sporobacter(53)
Otu2074			5	246	3			Bacteria(100)	Firmicutes	Clostridia	Clostridiales(100)	Ruminococcaceae(100)	Sporobacter(53)
Otu2768			4	2	1	2		Bacteria(100)	Firmicutes	Clostridia	Clostridiales(100)	Ruminococcaceae(100)	Sporobacter(53)
Otu1934		4	13	19	4			Bacteria(100)	Firmicutes	Clostridia	Clostridiales(100)	Ruminococcaceae(100)	Sporobacter(56)
Otu1397			49	22	7			Bacteria(100)	Firmicutes	Clostridia	Clostridiales(100)	Ruminococcaceae(100)	Sporobacter(63)
Otu328			151	192	167	12		Bacteria(100)	Firmicutes	Clostridia	Clostridiales(100)	Ruminococcaceae(100)	Sporobacter(79)
Otu2218			5					Bacteria(100)	Firmicutes	Clostridia	Clostridiales(100)	Ruminococcaceae(100)	Sporobacter(80)
Otu1738			72	52	35	3		Bacteria(100)	Firmicutes	Clostridia	Clostridiales(100)	Ruminococcaceae(100)	Sporobacter(82)
Otu3396			3	5				Bacteria(100)	Firmicutes	Clostridia	Clostridiales(100)	Ruminococcaceae(100)	Sporobacter(85)
Otu1035			31	14	11			Bacteria(100)	Firmicutes	Clostridia	Clostridiales(100)	Ruminococcaceae(100)	Sporobacter(87)
Otu2484							11	Bacteria(100)	Firmicutes	Clostridia	Clostridiales(100)	Ruminococcaceae(100)	uncultured(20)
Otu1222			60	12	9	2		Bacteria(100)	Firmicutes	Clostridia	Clostridiales(100)	Ruminococcaceae(100)	uncultured(23)
Otu3177			6		1			Bacteria(100)	Firmicutes	Clostridia	Clostridiales(100)	Ruminococcaceae(100)	uncultured(29)
Otu677		1	14	95	1			Bacteria(100)	Firmicutes	Clostridia	Clostridiales(100)	Ruminococcaceae(100)	uncultured(31)
Otu15		1	1320	90	229	8	2	Bacteria(100)	Firmicutes	Clostridia	Clostridiales(100)	Ruminococcaceae(100)	uncultured(32)
Otu2532			1		4	6		Bacteria(100)	Firmicutes	Clostridia	Clostridiales(100)	Ruminococcaceae(100)	uncultured(33)
Otu3274			2			1		Bacteria(100)	Firmicutes	Clostridia	Clostridiales(100)	Ruminococcaceae(100)	uncultured(34)
Otu1006			20		4	5	2	Bacteria(100)	Firmicutes	Clostridia	Clostridiales(100)	Ruminococcaceae(100)	uncultured(35)
Otu378						73	1	Bacteria(100)	Firmicutes	Clostridia	Clostridiales(100)	Ruminococcaceae(100)	uncultured(35)
Otu1524			17	6	1	1		Bacteria(100)	Firmicutes	Clostridia	Clostridiales(100)	Ruminococcaceae(100)	uncultured(36)
Otu3150			3			1		Bacteria(100)	Firmicutes	Clostridia	Clostridiales(100)	Ruminococcaceae(100)	uncultured(36)
Otu229			730	59	146	5	1	Bacteria(100)	Firmicutes	Clostridia	Clostridiales(100)	Ruminococcaceae(100)	uncultured(37)
Otu420			89	19	19	2		Bacteria(100)	Firmicutes	Clostridia	Clostridiales(100)	Ruminococcaceae(100)	uncultured(37)
Otu3480			117	40	18			Bacteria(100)	Firmicutes	Clostridia	Clostridiales(100)	Ruminococcaceae(100)	uncultured(37)
Otu1868						1	9	Bacteria(100)	Firmicutes	Clostridia	Clostridiales(100)	Ruminococcaceae(100)	uncultured(38)
Otu1367			3	10	3			Bacteria(100)	Firmicutes	Clostridia	Clostridiales(100)	Ruminococcaceae(100)	uncultured(40)
Otu1387			5	4	2	22		Bacteria(100)	Firmicutes	Clostridia	Clostridiales(100)	Ruminococcaceae(100)	uncultured(40)
Otu1230			44	17	10	4		Bacteria(100)	Firmicutes	Clostridia	Clostridiales(100)	Ruminococcaceae(100)	uncultured(41)
Otu3328			6					Bacteria(100)	Firmicutes	Clostridia	Clostridiales(100)	Ruminococcaceae(100)	uncultured(41)
Otu2947			48	13	4	2	1	Bacteria(100)	Firmicutes	Clostridia	Clostridiales(100)	Ruminococcaceae(100)	uncultured(41)
Otu1937			5			1	3	Bacteria(100)	Firmicutes	Clostridia	Clostridiales(100)	Ruminococcaceae(100)	uncultured(42)
Otu2319			7		3	1		Bacteria(100)	Firmicutes	Clostridia	Clostridiales(100)	Ruminococcaceae(100)	uncultured(42)
Otu721			11	187	1	3		Bacteria(100)	Firmicutes	Clostridia	Clostridiales(100)	Ruminococcaceae(100)	uncultured(43)
Otu226			1			126	2	Bacteria(100)	Firmicutes	Clostridia	Clostridiales(100)	Ruminococcaceae(100)	uncultured(44)
Otu1569				2	8	2		Bacteria(100)	Firmicutes	Clostridia	Clostridiales(100)	Ruminococcaceae(100)	uncultured(44)
Otu1802			3	2	2			Bacteria(100)	Firmicutes	Clostridia	Clostridiales(100)	Ruminococcaceae(100)	uncultured(45)
Otu68			716	83	120	4		Bacteria(100)	Firmicutes	Clostridia	Clostridiales(100)	Ruminococcaceae(100)	uncultured(46)
Otu1718			2			6		Bacteria(100)	Firmicutes	Clostridia	Clostridiales(100)	Ruminococcaceae(100)	uncultured(46)
Otu1257			65	31	7	1		Bacteria(100)	Firmicutes	Clostridia	Clostridiales(100)	Ruminococcaceae(100)	uncultured(47)
Otu3196			5		1	1		Bacteria(100)	Firmicutes	Clostridia	Clostridiales(100)	Ruminococcaceae(100)	uncultured(47)
Otu775			21	2	1			Bacteria(100)	Firmicutes	Clostridia	Clostridiales(100)	Ruminococcaceae(100)	uncultured(50)
Otu730			51	2	5	13		Bacteria(100)	Firmicutes	Clostridia	Clostridiales(100)	Ruminococcaceae(100)	uncultured(51)
Otu1722			15		1	1		Bacteria(100)	Firmicutes	Clostridia	Clostridiales(100)	Ruminococcaceae(100)	uncultured(51)
Otu272			29	291	2	1		Bacteria(100)	Firmicutes	Clostridia	Clostridiales(100)	Ruminococcaceae(100)	uncultured(51)
Otu1003			20	20	3	1		Bacteria(100)	Firmicutes	Clostridia	Clostridiales(100)	Ruminococcaceae(100)	uncultured(51)
Otu794						30	16	Bacteria(100)	Firmicutes	Clostridia	Clostridiales(100)	Ruminococcaceae(100)	uncultured(51)
Otu1581			11	2	5	4		Bacteria(100)	Firmicutes	Clostridia	Clostridiales(100)	Ruminococcaceae(100)	uncultured(52)
Otu2928			2					Bacteria(100)	Firmicutes	Clostridia	Clostridiales(100)	Ruminococcaceae(100)	uncultured(52)
Otu3257			2	2	1			Bacteria(100)	Firmicutes	Clostridia	Clostridiales(100)	Ruminococcaceae(100)	uncultured(53)
Otu3088			2			1		Bacteria(100)	Firmicutes	Clostridia	Clostridiales(100)	Ruminococcaceae(100)	uncultured(54)
Otu2833			3					Bacteria(100)	Firmicutes	Clostridia	Clostridiales(100)	Ruminococcaceae(100)	uncultured(54)
Otu1514			33	11	3			Bacteria(100)	Firmicutes	Clostridia	Clostridiales(100)	Ruminococcaceae(100)	uncultured(55)
Otu612			100	164	21	1	1	Bacteria(100)	Firmicutes	Clostridia	Clostridiales(100)	Ruminococcaceae(100)	uncultured(56)
Otu1667			8	1				Bacteria(100)	Firmicutes	Clostridia	Clostridiales(100)	Ruminococcaceae(100)	uncultured(56)
Otu1852			21		1	9	1	Bacteria(100)	Firmicutes	Clostridia	Clostridiales(100)	Ruminococcaceae(100)	uncultured(58)
Otu2681			6		4	2		Bacteria(100)	Firmicutes	Clostridia	Clostridiales(100)	Ruminococcaceae(100)	uncultured(58)
Otu1520			4	3		12		Bacteria(100)	Firmicutes	Clostridia	Clostridiales(100)	Ruminococcaceae(100)	uncultured(58)
Otu2194			8	3	1	2		Bacteria(100)	Firmicutes	Clostridia	Clostridiales(100)	Ruminococcaceae(100)	uncultured(61)
Otu799				27				Bacteria(100)	Firmicutes	Clostridia	Clostridiales(100)	Ruminococcaceae(100)	uncultured(61)
Otu2021						9		Bacteria(100)	Firmicutes	Clostridia	Clostridiales(100)	Ruminococcaceae(100)	uncultured(64)
Otu2536			4					Bacteria(100)	Firmicutes	Clostridia	Clostridiales(100)	Ruminococcaceae(100)	uncultured(65)
Otu758			6	24				Bacteria(100)	Firmicutes	Clostridia	Clostridiales(100)	Ruminococcaceae(100)	uncultured(66)
Otu3438			3					Bacteria(100)	Firmicutes	Clostridia	Clostridiales(100)	Ruminococcaceae(100)	uncultured(67)
Otu2529			3	4				Bacteria(100)	Firmicutes	Clostridia	Clostridiales(100)	Ruminococcaceae(100)	uncultured(67)
Otu2075			11	3	3			Bacteria(100)	Firmicutes	Clostridia	Clostridiales(100)	Ruminococcaceae(100)	uncultured(69)
Otu1732			13	2		6		Bacteria(100)	Firmicutes	Clostridia	Clostridiales(100)	Ruminococcaceae(100)	uncultured(70)
Otu1617			24	8	1			Bacteria(100)	Firmicutes	Clostridia	Clostridiales(100)	Ruminococcaceae(100)	uncultured(71)
Otu2243			15		1	2		Bacteria(100)	Firmicutes	Clostridia	Clostridiales(100)	Ruminococcaceae(100)	uncultured(71)
Otu2574			5			2		Bacteria(100)	Firmicutes	Clostridia	Clostridiales(100)	Ruminococcaceae(100)	uncultured(71)
Otu2494			6		1			Bacteria(100)	Firmicutes	Clostridia	Clostridiales(100)	Ruminococcaceae(100)	uncultured(72)
Otu252						119	11	Bacteria(100)	Firmicutes	Clostridia	Clostridiales(100)	Ruminococcaceae(100)	uncultured(76)
Otu884			5			50	19	Bacteria(100)	Firmicutes	Clostridia	Clostridiales(100)	Ruminococcaceae(100)	uncultured(77)
Otu253			5	97	4	2		Bacteria(100)	Firmicutes	Clostridia	Clostridiales(100)	Ruminococcaceae(100)	uncultured(77)
Otu534			177	16	11	5		Bacteria(100)	Firmicutes	Clostridia	Clostridiales(100)	Ruminococcaceae(100)	uncultured(78)
Otu1560			7	3	8			Bacteria(100)	Firmicutes	Clostridia	Clostridiales(100)	Ruminococcaceae(100)	uncultured(78)
Otu2247			3	1				Bacteria(100)	Firmicutes	Clostridia	Clostridiales(100)	Ruminococcaceae(100)	uncultured(78)
Otu1144					1	43		Bacteria(100)	Firmicutes	Clostridia	Clostridiales(100)	Ruminococcaceae(100)	uncultured(79)
Otu3463			2					Bacteria(100)	Firmicutes	Clostridia	Clostridiales(100)	Ruminococcaceae(100)	uncultured(80)
Otu3123			6					Bacteria(100)	Firmicutes	Clostridia	Clostridiales(100)	Ruminococcaceae(100)	uncultured(81)
Otu2232			10	6	3			Bacteria(100)	Firmicutes	Clostridia	Clostridiales(100)	Ruminococcaceae(100)	uncultured(82)
Otu955			8	22	1			Bacteria(100)	Firmicutes	Clostridia	Clostridiales(100)	Ruminococcaceae(100)	uncultured(82)
Otu2223			10	1	2			Bacteria(100)	Firmicutes	Clostridia	Clostridiales(100)	Ruminococcaceae(100)	uncultured(83)
Otu417			7	64	1	3		Bacteria(100)	Firmicutes	Clostridia	Clostridiales(100)	Ruminococcaceae(100)	uncultured(84)
Otu2762				2				Bacteria(100)	Firmicutes	Clostridia	Clostridiales(100)	Ruminococcaceae(100)	uncultured(88)
Otu873			11	11	4			Bacteria(100)	Firmicutes	Clostridia	Clostridiales(100)	Ruminococcaceae(100)	uncultured(90)
Otu2597				5				Bacteria(100)	Firmicutes	Clostridia	Clostridiales(100)	Ruminococcaceae(100)	uncultured(91)
Otu2478			1	2	1			Bacteria(100)	Firmicutes	Clostridia	Clostridiales(100)	Ruminococcaceae(100)	uncultured(92)
Otu2011			4		1	4		Bacteria(100)	Firmicutes	Clostridia	Clostridiales(100)	Ruminococcaceae(100)	uncultured(94)
Otu2989			4	1		4		Bacteria(100)	Firmicutes	Clostridia	Clostridiales(100)	Ruminococcaceae(100)	uncultured(95)
Otu3206						2		Bacteria(100)	Firmicutes	Clostridia	Clostridiales(100)	Ruminococcaceae(100)	uncultured(97)
Otu2626			4			2		Bacteria(100)	Firmicutes	Clostridia	Clostridiales(100)	Ruminococcaceae(100)	uncultured(99)
Otu2933			6		1			Bacteria(100)	Firmicutes	Clostridia	Clostridiales(100)	Ruminococcaceae(75)	Ruminococcaceae_UCG-013(53)
Otu234			7			29	134	Bacteria(100)	Firmicutes	Clostridia	Clostridiales(100)	Ruminococcaceae(83)	uncultured(43)
Otu3038			6					Bacteria(100)	Firmicutes	Clostridia	Clostridiales(100)	Ruminococcaceae(90)	uncultured(68)
Otu2001			5					Bacteria(100)	Firmicutes	Clostridia	Clostridiales(100)	Ruminococcaceae(91)	Ruminococcaceae_UCG-013(59)
Otu3266			4		1			Bacteria(100)	Firmicutes	Clostridia	Clostridiales(100)	Ruminococcaceae(92)	Ruminiclostridium_6(86)
Otu3405			2					Bacteria(100)	Firmicutes	Clostridia	Clostridiales(100)	Ruminococcaceae(92)	Ruminococcaceae_UCG-011(43)
Otu2356						7	5	Bacteria(100)	Firmicutes	Clostridia	Clostridiales(100)	Ruminococcaceae(92)	uncultured(31)
Otu3147			3					Bacteria(100)	Firmicutes	Clostridia	Clostridiales(100)	Ruminococcaceae(93)	uncultured(33)
Otu2958			1	7				Bacteria(100)	Firmicutes	Clostridia	Clostridiales(100)	Ruminococcaceae(94)	uncultured(42)
Otu2854			2					Bacteria(100)	Firmicutes	Clostridia	Clostridiales(100)	Ruminococcaceae(95)	Ruminococcaceae_UCG-010(53)
Otu2085			2	4	1			Bacteria(100)	Firmicutes	Clostridia	Clostridiales(100)	Ruminococcaceae(95)	Ruminococcaceae_UCG-011(59)
Otu1941			3			4		Bacteria(100)	Firmicutes	Clostridia	Clostridiales(100)	Ruminococcaceae(96)	Anaerobacterium(62)
Otu1933			8	1	4	1		Bacteria(100)	Firmicutes	Clostridia	Clostridiales(100)	Ruminococcaceae(96)	Ruminococcaceae_UCG-014(62)
Otu429						32	59	Bacteria(100)	Firmicutes	Clostridia	Clostridiales(100)	Ruminococcaceae(96)	Ruminococcaceae_UCG-014(78)
Otu2645			1			10	107	Bacteria(100)	Firmicutes	Clostridia	Clostridiales(100)	Ruminococcaceae(96)	Ruminococcaceae_UCG-014(84)
Otu2493			5					Bacteria(100)	Firmicutes	Clostridia	Clostridiales(100)	Ruminococcaceae(96)	uncultured(51)
Otu2566			3					Bacteria(100)	Firmicutes	Clostridia	Clostridiales(100)	Ruminococcaceae(96)	uncultured(60)
Otu166			127	40	14	3	3	Bacteria(100)	Firmicutes	Clostridia	Clostridiales(100)	Ruminococcaceae(97)	Sporobacter(36)
Otu1913			3			3		Bacteria(100)	Firmicutes	Clostridia	Clostridiales(100)	Ruminococcaceae(97)	uncultured(35)
Otu3237			6					Bacteria(100)	Firmicutes	Clostridia	Clostridiales(100)	Ruminococcaceae(97)	uncultured(64)
Otu3144			2					Bacteria(100)	Firmicutes	Clostridia	Clostridiales(100)	Ruminococcaceae(98)	Ruminiclostridium_1(85)
Otu2474			3			1		Bacteria(100)	Firmicutes	Clostridia	Clostridiales(100)	Ruminococcaceae(98)	Ruminiclostridium_1(94)
Otu1382			28	8	4	5		Bacteria(100)	Firmicutes	Clostridia	Clostridiales(100)	Ruminococcaceae(98)	Ruminococcaceae_UCG-010(70)
Otu2819			179	1	38	24	2	Bacteria(100)	Firmicutes	Clostridia	Clostridiales(100)	Ruminococcaceae(98)	Ruminococcaceae_UCG-010(97)
Otu1925			134	74	48	1		Bacteria(100)	Firmicutes	Clostridia	Clostridiales(100)	Ruminococcaceae(98)	Ruminococcaceae_UCG-010(98)
Otu2827			13	4	3	4		Bacteria(100)	Firmicutes	Clostridia	Clostridiales(100)	Ruminococcaceae(98)	Ruminococcaceae_UCG-013(41)
Otu1343				10				Bacteria(100)	Firmicutes	Clostridia	Clostridiales(100)	Ruminococcaceae(98)	Ruminococcaceae_UCG-013(92)
Otu2348						3		Bacteria(100)	Firmicutes	Clostridia	Clostridiales(100)	Ruminococcaceae(98)	Ruminococcaceae_UCG-014(82)
Otu3045			17	4	8			Bacteria(100)	Firmicutes	Clostridia	Clostridiales(100)	Ruminococcaceae(98)	Ruminococcaceae_UCG-014(93)
Otu1017			14	2	2	2		Bacteria(100)	Firmicutes	Clostridia	Clostridiales(100)	Ruminococcaceae(98)	Ruminococcaceae_UCG-014(93)
Otu2773						2		Bacteria(100)	Firmicutes	Clostridia	Clostridiales(100)	Ruminococcaceae(98)	Ruminococcaceae_UCG-014(93)
Otu1662						18	1	Bacteria(100)	Firmicutes	Clostridia	Clostridiales(100)	Ruminococcaceae(98)	Ruminococcaceae_UCG-014(94)
Otu2251							17	Bacteria(100)	Firmicutes	Clostridia	Clostridiales(100)	Ruminococcaceae(98)	Ruminococcaceae_UCG-014(95)
Otu2738							5	Bacteria(100)	Firmicutes	Clostridia	Clostridiales(100)	Ruminococcaceae(98)	Ruminococcaceae_UCG-014(97)
Otu388						4	67	Bacteria(100)	Firmicutes	Clostridia	Clostridiales(100)	Ruminococcaceae(98)	Ruminococcaceae_UCG-014(98)
Otu3380			6	41	1	1		Bacteria(100)	Firmicutes	Clostridia	Clostridiales(100)	Ruminococcaceae(98)	uncultured(36)
Otu1991						9		Bacteria(100)	Firmicutes	Clostridia	Clostridiales(100)	Ruminococcaceae(98)	uncultured(67)
Otu2647			3			2		Bacteria(100)	Firmicutes	Clostridia	Clostridiales(100)	Ruminococcaceae(98)	uncultured(79)
Otu1221			29	7	22			Bacteria(100)	Firmicutes	Clostridia	Clostridiales(100)	Ruminococcaceae(99)	Acetanaerobacterium(25)
Otu489			20	100	30	2		Bacteria(100)	Firmicutes	Clostridia	Clostridiales(100)	Ruminococcaceae(99)	Anaerobacterium(44)
Otu1562			16		7			Bacteria(100)	Firmicutes	Clostridia	Clostridiales(100)	Ruminococcaceae(99)	Candidatus_Soleaferrea(66)
Otu2122			12	16	5			Bacteria(100)	Firmicutes	Clostridia	Clostridiales(100)	Ruminococcaceae(99)	Hydrogenoanaerobacterium(44)
Otu2284			3		2	2		Bacteria(100)	Firmicutes	Clostridia	Clostridiales(100)	Ruminococcaceae(99)	Ruminiclostridium_1(74)
Otu2806						2		Bacteria(100)	Firmicutes	Clostridia	Clostridiales(100)	Ruminococcaceae(99)	Ruminiclostridium_1(91)
Otu1551						1	8	Bacteria(100)	Firmicutes	Clostridia	Clostridiales(100)	Ruminococcaceae(99)	Ruminiclostridium_1(96)
Otu1579			112	4	44	1		Bacteria(100)	Firmicutes	Clostridia	Clostridiales(100)	Ruminococcaceae(99)	Ruminiclostridium_6(87)
Otu2451			1	3	2	3		Bacteria(100)	Firmicutes	Clostridia	Clostridiales(100)	Ruminococcaceae(99)	Ruminococcaceae_ge(61)
Otu1817						5	2	Bacteria(100)	Firmicutes	Clostridia	Clostridiales(100)	Ruminococcaceae(99)	Ruminococcaceae_ge(67)
Otu1916			10		1			Bacteria(100)	Firmicutes	Clostridia	Clostridiales(100)	Ruminococcaceae(99)	Ruminococcaceae_UCG-010(26)
Otu1421			13	12	5			Bacteria(100)	Firmicutes	Clostridia	Clostridiales(100)	Ruminococcaceae(99)	Ruminococcaceae_UCG-010(33)
Otu2178			20	9	6			Bacteria(100)	Firmicutes	Clostridia	Clostridiales(100)	Ruminococcaceae(99)	Ruminococcaceae_UCG-010(56)
Otu883			17	4	16	1		Bacteria(100)	Firmicutes	Clostridia	Clostridiales(100)	Ruminococcaceae(99)	Ruminococcaceae_UCG-010(74)
Otu617			21			32		Bacteria(100)	Firmicutes	Clostridia	Clostridiales(100)	Ruminococcaceae(99)	Ruminococcaceae_UCG-010(77)
Otu1861			3		2			Bacteria(100)	Firmicutes	Clostridia	Clostridiales(100)	Ruminococcaceae(99)	Ruminococcaceae_UCG-010(80)
Otu2509			12	3	1			Bacteria(100)	Firmicutes	Clostridia	Clostridiales(100)	Ruminococcaceae(99)	Ruminococcaceae_UCG-010(86)
Otu1332			43	7	12	1	1	Bacteria(100)	Firmicutes	Clostridia	Clostridiales(100)	Ruminococcaceae(99)	Ruminococcaceae_UCG-010(88)
Otu2121			37	8	7	12		Bacteria(100)	Firmicutes	Clostridia	Clostridiales(100)	Ruminococcaceae(99)	Ruminococcaceae_UCG-010(95)
Otu1749			7	17	1			Bacteria(100)	Firmicutes	Clostridia	Clostridiales(100)	Ruminococcaceae(99)	Ruminococcaceae_UCG-010(98)
Otu2037			22	6	5			Bacteria(100)	Firmicutes	Clostridia	Clostridiales(100)	Ruminococcaceae(99)	Ruminococcaceae_UCG-011(49)
Otu2410			3					Bacteria(100)	Firmicutes	Clostridia	Clostridiales(100)	Ruminococcaceae(99)	Ruminococcaceae_UCG-013(60)
Otu1239			14	5	3	1		Bacteria(100)	Firmicutes	Clostridia	Clostridiales(100)	Ruminococcaceae(99)	Ruminococcaceae_UCG-013(68)
Otu829			40	81	3			Bacteria(100)	Firmicutes	Clostridia	Clostridiales(100)	Ruminococcaceae(99)	Ruminococcaceae_UCG-013(77)
Otu2273			14			2		Bacteria(100)	Firmicutes	Clostridia	Clostridiales(100)	Ruminococcaceae(99)	Ruminococcaceae_UCG-013(81)
Otu2919						2		Bacteria(100)	Firmicutes	Clostridia	Clostridiales(100)	Ruminococcaceae(99)	Ruminococcaceae_UCG-014(63)
Otu241						1	128	Bacteria(100)	Firmicutes	Clostridia	Clostridiales(100)	Ruminococcaceae(99)	Ruminococcaceae_UCG-014(86)
Otu2005							5	Bacteria(100)	Firmicutes	Clostridia	Clostridiales(100)	Ruminococcaceae(99)	Ruminococcaceae_UCG-014(89)
Otu484						44	3	Bacteria(100)	Firmicutes	Clostridia	Clostridiales(100)	Ruminococcaceae(99)	Ruminococcaceae_UCG-014(90)
Otu987						5	27	Bacteria(100)	Firmicutes	Clostridia	Clostridiales(100)	Ruminococcaceae(99)	Ruminococcaceae_UCG-014(96)
Otu2486							9	Bacteria(100)	Firmicutes	Clostridia	Clostridiales(100)	Ruminococcaceae(99)	Ruminococcaceae_UCG-014(97)
Otu3279							7	Bacteria(100)	Firmicutes	Clostridia	Clostridiales(100)	Ruminococcaceae(99)	Ruminococcaceae_UCG-014(97)
Otu2287			3	2				Bacteria(100)	Firmicutes	Clostridia	Clostridiales(100)	Ruminococcaceae(99)	Ruminococcaceae_UCG-014(98)
Otu1843				3			8	Bacteria(100)	Firmicutes	Clostridia	Clostridiales(100)	Ruminococcaceae(99)	Ruminococcaceae_UCG-014(98)
Otu3401						3		Bacteria(100)	Firmicutes	Clostridia	Clostridiales(100)	Ruminococcaceae(99)	Ruminococcaceae_UCG-014(98)
Otu2844			2	1		2		Bacteria(100)	Firmicutes	Clostridia	Clostridiales(100)	Ruminococcaceae(99)	Ruminococcaceae_UCG-014(99)
Otu2370			1		4	1	1	Bacteria(100)	Firmicutes	Clostridia	Clostridiales(100)	Ruminococcaceae(99)	Ruminococcaceae_UCG-014(99)
Otu1716				30	5			Bacteria(100)	Firmicutes	Clostridia	Clostridiales(100)	Ruminococcaceae(99)	Sporobacter(44)
Otu492			154	69	114	9	1	Bacteria(100)	Firmicutes	Clostridia	Clostridiales(100)	Ruminococcaceae(99)	uncultured(39)
Otu2032			1	4		1		Bacteria(100)	Firmicutes	Clostridia	Clostridiales(100)	Ruminococcaceae(99)	uncultured(49)
Otu2707			3					Bacteria(100)	Firmicutes	Clostridia	Clostridiales(100)	Ruminococcaceae(99)	uncultured(51)
Otu2918			3		1			Bacteria(100)	Firmicutes	Clostridia	Clostridiales(100)	Ruminococcaceae(99)	uncultured(53)
Otu1093			22	9	2	4		Bacteria(100)	Firmicutes	Clostridia	Clostridiales(100)	Ruminococcaceae(99)	uncultured(60)
Otu2700			3					Bacteria(100)	Firmicutes	Clostridia	Clostridiales(100)	Ruminococcaceae(99)	uncultured(70)
Otu2199			4		3	6		Bacteria(100)	Firmicutes	Clostridia	Clostridiales(100)	Ruminococcaceae(99)	uncultured(71)
Otu2315							7	Bacteria(100)	Firmicutes	Clostridia	Clostridiales(100)	Ruminococcaceae(99)	uncultured(79)
Otu3389			3					Bacteria(100)	Firmicutes	Clostridia	Clostridiales(100)	Syntrophomonadaceae(100)	Syntrophomonas(100)
Otu1935			5		1		2	Bacteria(100)	Firmicutes	Clostridia	Clostridiales(100)	Syntrophomonadaceae(100)	Thermosyntropha(100)
Otu856			14	3	9			Bacteria(100)	Firmicutes	Clostridia	Clostridiales(95)	Ruminococcaceae(94)	Candidatus_Soleaferrea(66)
Otu2280			37	8	10	44	3	Bacteria(100)	Firmicutes	Clostridia	Clostridiales(96)	Ruminococcaceae(91)	uncultured(62)
Otu1964			4	12	5			Bacteria(100)	Firmicutes	Clostridia	Clostridiales(97)	Christensenellaceae(76)	Christensenellaceae_R-7_group(55)
Otu2177			14	23	3	1		Bacteria(100)	Firmicutes	Clostridia	Clostridiales(97)	Ruminococcaceae(93)	Ruminococcaceae_UCG-010(85)
Otu2095			5					Bacteria(100)	Firmicutes	Clostridia	Clostridiales(98)	Ruminococcaceae(96)	uncultured(43)
Otu396			153	14	18	1		Bacteria(100)	Firmicutes	Clostridia	Clostridiales(98)	Ruminococcaceae(98)	uncultured(31)
Otu1563			20	5	5			Bacteria(100)	Firmicutes	Clostridia	Clostridiales(99)	Lachnospiraceae(94)	Tyzzerella_3(91)
Otu2976					1	1		Bacteria(100)	Firmicutes	Clostridia	Clostridiales(99)	Lachnospiraceae(96)	Tyzzerella_3(55)
Otu375		1	5	176	2			Bacteria(100)	Firmicutes	Clostridia	Clostridiales(99)	Lachnospiraceae(98)	Tyzzerella(59)
Otu2822			15	8	3			Bacteria(100)	Firmicutes	Clostridia	Clostridiales(99)	Lachnospiraceae(99)	Tyzzerella_3(80)
Otu2384			4			3		Bacteria(100)	Firmicutes	Clostridia	Clostridiales(99)	Peptococcaceae(97)	Dehalobacterium(93)
Otu2126			4					Bacteria(100)	Firmicutes	Clostridia	Clostridiales(99)	Ruminococcaceae(91)	uncultured(39)
Otu3298			1			1		Bacteria(100)	Firmicutes	Clostridia	Clostridiales(99)	Ruminococcaceae(97)	Ruminococcaceae_UCG-010(88)
Otu374			25	87	33	2		Bacteria(100)	Firmicutes	Clostridia	Clostridiales(99)	Ruminococcaceae(97)	Ruminococcaceae_UCG-010(91)
Otu3022						2		Bacteria(100)	Firmicutes	Clostridia	Clostridiales(99)	Ruminococcaceae(97)	Ruminococcaceae_UCG-014(94)
Otu1416			9	12	3			Bacteria(100)	Firmicutes	Clostridia	Clostridiales(99)	Ruminococcaceae(97)	uncultured(47)
Otu2974			22	4	7	1		Bacteria(100)	Firmicutes	Clostridia	Clostridiales(99)	Ruminococcaceae(98)	Ruminococcaceae_ge(84)
Otu3433			2	2	2			Bacteria(100)	Firmicutes	Clostridia	Clostridiales(99)	Ruminococcaceae(98)	Ruminococcaceae_UCG-010(69)
Otu282						133	55	Bacteria(100)	Firmicutes	Clostridia	Clostridiales(99)	Ruminococcaceae(99)	Anaerobacterium(31)
Otu2393			47	2	11	5	2	Bacteria(100)	Firmicutes	Clostridia	Clostridiales(99)	Ruminococcaceae(99)	Ruminococcaceae_ge(92)
Otu2740			7	2	8			Bacteria(100)	Firmicutes	Clostridia	Clostridiales(99)	Ruminococcaceae(99)	Ruminococcaceae_UCG-010(93)
Otu1764			49	6	12	10	1	Bacteria(100)	Firmicutes	Clostridia	Clostridiales(99)	Ruminococcaceae(99)	Ruminococcaceae_UCG-010(98)
Otu2000			45		15	20		Bacteria(100)	Firmicutes	Clostridia	Clostridiales(99)	Ruminococcaceae(99)	Ruminococcaceae_UCG-010(99)
Otu285			55	9	39	2		Bacteria(100)	Firmicutes	Clostridia	Clostridiales(99)	Ruminococcaceae(99)	Ruminococcaceae_UCG-011(39)
Otu1158			18	1	5			Bacteria(100)	Firmicutes	Clostridia	Clostridiales(99)	Ruminococcaceae(99)	Ruminococcaceae_UCG-014(91)
Otu2355			5		5			Bacteria(100)	Firmicutes	Clostridia	Clostridiales(99)	Ruminococcaceae(99)	Ruminococcaceae_UCG-014(98)
Otu1349						13		Bacteria(100)	Firmicutes	Clostridia	Clostridiales(99)	Ruminococcaceae(99)	Ruminococcaceae_UCG-014(98)
Otu2752			8	1				Bacteria(100)	Firmicutes	Clostridia	Clostridiales(99)	Ruminococcaceae(99)	Ruminococcaceae_UCG-014(99)
Otu3044			11	1	2			Bacteria(100)	Firmicutes	Clostridia	Clostridiales(99)	Ruminococcaceae(99)	uncultured(62)
Otu2981						3		Bacteria(100)	Firmicutes	Clostridia	Clostridiales(81)	Ruminococcaceae(81)	GCA-900066225(27)
Otu268			15	80	8			Bacteria(100)	Firmicutes	Clostridia	Clostridiales(83)	Peptococcaceae(71)	Sporotomaculum(35)
Otu798			1	40				Bacteria(100)	Firmicutes	Clostridia	Clostridiales(87)	Lachnospiraceae(86)	Tyzzerella_3(74)
Otu1706			46	4	12		1	Bacteria(100)	Firmicutes	Clostridia	Clostridiales(87)	Lachnospiraceae(82)	Tyzzerella_3(67)
Otu2959			13					Bacteria(100)	Firmicutes	Clostridia	Clostridiales(87)	Lachnospiraceae(85)	Tyzzerella_3(85)
Otu561			2	61				Bacteria(100)	Firmicutes	Clostridia	Clostridiales(91)	Lachnospiraceae(90)	Tyzzerella_3(87)
Otu446			212	44	41	4		Bacteria(100)	Firmicutes	Clostridia	Clostridiales(88)	Lachnospiraceae(87)	Tyzzerella_3(82)
Otu3070					1	2		Bacteria(100)	Firmicutes	Clostridia	Clostridiales(91)	Ruminococcaceae(88)	uncultured(56)
Otu2327			4	6	2			Bacteria(100)	Firmicutes	Clostridia	Clostridiales(92)	Ruminococcaceae(78)	Ruminococcaceae_UCG-011(15)
Otu1538						4	30	Bacteria(100)	Firmicutes	Clostridia	Clostridiales(92)	Ruminococcaceae(92)	uncultured(35)
Otu858						29		Bacteria(100)	Firmicutes	Clostridia	Clostridiales(93)	Lachnospiraceae(84)	Tyzzerella_3(63)
Otu603			4	65				Bacteria(100)	Firmicutes	Clostridia	Clostridiales(93)	Lachnospiraceae(87)	Tyzzerella_3(42)
Otu2660						3		Bacteria(100)	Firmicutes	Clostridia	Clostridiales(93)	Ruminococcaceae(89)	Candidatus_Soleaferrea(55)
Otu1186			1	33				Bacteria(100)	Firmicutes	Clostridia	Clostridiales(88)	Family_XVI(17)	Carboxydocella(17)
Otu2262			9	3				Bacteria(100)	Firmicutes	Clostridia	Clostridiales(94)	Lachnospiraceae(91)	Tyzzerella_3(73)
Otu3004				25	2			Bacteria(100)	Firmicutes	Clostridia	Clostridiales(95)	Lachnospiraceae(84)	Tyzzerella_3(57)
Otu1948						7		Bacteria(100)	Firmicutes	Clostridia	Clostridiales(95)	Ruminococcaceae(88)	uncultured(22)
Otu1788			11	6				Bacteria(100)	Firmicutes	Clostridia	Clostridiales(95)	Ruminococcaceae(93)	uncultured(73)
Otu2231			7					Bacteria(100)	Firmicutes	Clostridia	Clostridiales(96)	Lachnospiraceae(95)	Tyzzerella_3(93)
Otu1575			24		4	5		Bacteria(100)	Firmicutes	Clostridia	Clostridiales(96)	Ruminococcaceae(91)	Ruminococcaceae_UCG-010(77)
Otu1881						2	8	Bacteria(100)	Firmicutes	Clostridia	Clostridiales(96)	Ruminococcaceae(95)	Ruminococcaceae_ge(72)
Otu3335			5		4	4		Bacteria(100)	Firmicutes	Clostridia	Clostridiales(96)	Ruminococcaceae(95)	Ruminococcaceae_UCG-010(71)
Otu608			3	50		1		Bacteria(100)	Firmicutes	Clostridia	Clostridiales(96)	Ruminococcaceae(96)	Candidatus_Soleaferrea(42)
Otu310			46	46	31	2		Bacteria(100)	Firmicutes	Clostridia	Clostridiales(96)	Ruminococcaceae(96)	Sporobacter(62)
Otu1665			11		1	1		Bacteria(100)	Firmicutes	Clostridia	Clostridiales(96)	Ruminococcaceae(96)	uncultured(49)
Otu1804			5					Bacteria(100)	Firmicutes	Clostridia	Clostridiales(96)	Ruminococcaceae(96)	uncultured(82)
Otu191		2	8	221	1			Bacteria(100)	Firmicutes	Clostridia	Clostridiales(95)	Lachnospiraceae(88)	Tyzzerella_3(79)
Otu1622			17	26	1			Bacteria(100)	Firmicutes	Clostridia	Clostridiales(95)	Ruminococcaceae(91)	uncultured(40)
Otu1087			88	3	15	58	6	Bacteria(100)	Firmicutes	Clostridia	Clostridiales(95)	Ruminococcaceae(92)	Ruminococcaceae_UCG-010(84)
Otu203			3	149	2	3		Bacteria(100)	Firmicutes	Clostridia	Clostridiales(96)	Family_XIII(72)	Family_XIII_ge(23)
Otu1128			22	8	5	4		Bacteria(100)	Firmicutes	Clostridia	Clostridiales(96)	Ruminococcaceae(94)	Ruminococcaceae_UCG-010(68)
Otu1508				13				Bacteria(100)	Firmicutes	Clostridia	Clostridiales(97)	Lachnospiraceae(91)	Tyzzerella_3(69)
Otu2598			8	6			1	Bacteria(100)	Firmicutes	Clostridia	Clostridiales(97)	Lachnospiraceae(91)	Tyzzerella_3(83)
Otu43			22	473	4			Bacteria(100)	Firmicutes	Clostridia	Clostridiales(97)	Lachnospiraceae(95)	Tyzzerella_3(74)
Otu254			105		80	5		Bacteria(100)	Firmicutes	Clostridia	Clostridiales(97)	Lachnospiraceae(96)	Cuneatibacter(30)
Otu1114			5	18	2			Bacteria(100)	Firmicutes	Clostridia	Clostridiales(97)	Ruminococcaceae(86)	Ruminococcaceae_UCG-013(64)
Otu3001					2	2		Bacteria(100)	Firmicutes	Clostridia	Clostridiales(97)	Ruminococcaceae(91)	uncultured(31)
Otu546			103	17	29	1		Bacteria(100)	Firmicutes	Clostridia	Clostridiales(97)	Ruminococcaceae(93)	Ruminococcaceae_UCG-010(55)
Otu3145			2					Bacteria(100)	Firmicutes	Clostridia	Clostridiales(97)	Ruminococcaceae(93)	uncultured(80)
Otu647		1	9	85				Bacteria(100)	Firmicutes	Clostridia	Clostridiales(97)	Ruminococcaceae(94)	Ruminococcaceae_UCG-013(59)
Otu1529				8	1			Bacteria(100)	Firmicutes	Clostridia	Clostridiales(97)	Ruminococcaceae(97)	Ruminiclostridium_6(89)
Otu1195			18	2	17			Bacteria(100)	Firmicutes	Clostridia	Clostridiales(97)	Syntrophomonadaceae(97)	Dethiobacter(87)
Otu3468			7					Bacteria(100)	Firmicutes	Clostridia	Clostridiales(93)	Lachnospiraceae(93)	Tyzzerella_3(86)
Otu1436				9				Bacteria(100)	Firmicutes	Clostridia	Clostridiales(94)	Lachnospiraceae(92)	Tyzzerella_3(70)
Otu2472			5		2			Bacteria(100)	Firmicutes	Clostridia	Clostridiales(95)	Ruminococcaceae(95)	Ruminococcaceae_UCG-010(62)
Otu1264						14		Bacteria(100)	Firmicutes	Clostridia	Clostridiales(97)	Ruminococcaceae(89)	Cellulosibacter(39)
Otu2166			6	4	1			Bacteria(100)	Firmicutes	Clostridia	Clostridiales(97)	Ruminococcaceae(93)	uncultured(71)
Otu697			1	176				Bacteria(100)	Firmicutes	Clostridia	Clostridiales(98)	Lachnospiraceae(94)	Tyzzerella_3(59)
Otu2257				10	4			Bacteria(100)	Firmicutes	Clostridia	Clostridiales(98)	Lachnospiraceae(94)	Tyzzerella_3(80)
Otu912			2	21				Bacteria(100)	Firmicutes	Clostridia	Clostridiales(98)	Lachnospiraceae(96)	Tyzzerella_3(76)
Otu985						53	42	Bacteria(100)	Firmicutes	Clostridia	Clostridiales(98)	Lachnospiraceae(96)	Tyzzerella_3(88)
Otu596			92	22	11		2	Bacteria(100)	Firmicutes	Clostridia	Clostridiales(98)	Lachnospiraceae(97)	uncultured(45)
Otu2136			5	1	1			Bacteria(100)	Firmicutes	Clostridia	Clostridiales(98)	Lachnospiraceae(98)	Cuneatibacter(18)
Otu1258			42	6	2			Bacteria(100)	Firmicutes	Clostridia	Clostridiales(98)	Lachnospiraceae(98)	Tyzzerella_3(98)
Otu1904						4	2	Bacteria(100)	Firmicutes	Clostridia	Clostridiales(98)	Peptococcaceae(98)	uncultured(66)
Otu1223			154	29	16			Bacteria(100)	Firmicutes	Clostridia	Clostridiales(98)	Ruminococcaceae(85)	Ruminococcaceae_UCG-013(64)
Otu1857		1	3	13				Bacteria(100)	Firmicutes	Clostridia	Clostridiales(98)	Ruminococcaceae(91)	Ruminococcaceae_UCG-013(82)
Otu103			9	227	2			Bacteria(100)	Firmicutes	Clostridia	Clostridiales(98)	Ruminococcaceae(94)	Ruminococcaceae_UCG-010(86)
Otu2101			2	9				Bacteria(100)	Firmicutes	Clostridia	Clostridiales(98)	Ruminococcaceae(96)	Ruminococcaceae_UCG-013(66)
Otu1625			4	3	5			Bacteria(100)	Firmicutes	Clostridia	Clostridiales(98)	Ruminococcaceae(97)	Angelakisella(16)
Otu2026			4	19	5	1		Bacteria(100)	Firmicutes	Clostridia	Clostridiales(98)	Ruminococcaceae(97)	uncultured(43)
Otu3000						3		Bacteria(100)	Firmicutes	Clostridia	Clostridiales(98)	Ruminococcaceae(97)	uncultured(61)
Otu1141			48	25	28			Bacteria(100)	Firmicutes	Clostridia	Clostridiales(98)	Ruminococcaceae(98)	Candidatus_Soleaferrea(74)
Otu431			86	13	26			Bacteria(100)	Firmicutes	Clostridia	Clostridiales(98)	Ruminococcaceae(98)	Ruminiclostridium_6(77)
Otu506			7	51	4			Bacteria(100)	Firmicutes	Clostridia	Clostridiales(98)	Ruminococcaceae(98)	Sporobacter(30)
Otu2965						2	1	Bacteria(100)	Firmicutes	Clostridia	Clostridiales(98)	Ruminococcaceae(98)	uncultured(49)
Otu931			27	29	9			Bacteria(100)	Firmicutes	Clostridia	Clostridiales(95)	Family_XIII(95)	Family_XIII_ge(47)
Otu315						17	94	Bacteria(100)	Firmicutes	Clostridia	Clostridiales(95)	Lachnospiraceae(88)	Tyzzerella_3(87)
Otu2943			3					Bacteria(100)	Firmicutes	Clostridia	Clostridiales(97)	Peptococcaceae(96)	Dehalobacterium(66)
Otu2980			18		1	7		Bacteria(100)	Firmicutes	Clostridia	Clostridiales(97)	Ruminococcaceae(87)	uncultured(45)
Otu419				1		62	328	Bacteria(100)	Firmicutes	Clostridia	Clostridiales(97)	Ruminococcaceae(97)	uncultured(48)
Otu2907			1	2				Bacteria(100)	Firmicutes	Clostridia	Clostridiales(98)	Clostridiales_vadinBB60_group(92)	Clostridiales_vadinBB60_group_ge(92)
Otu2847			19		6			Bacteria(100)	Firmicutes	Clostridia	Clostridiales(98)	Lachnospiraceae(92)	Tyzzerella_3(87)
Otu3002			1	1	1			Bacteria(100)	Firmicutes	Clostridia	Clostridiales(98)	Lachnospiraceae(97)	Tyzzerella_3(85)
Otu2803				5				Bacteria(100)	Firmicutes	Clostridia	Clostridiales(98)	Peptococcaceae(80)	Desulfitibacter(57)
Otu3392			5	5	1			Bacteria(100)	Firmicutes	Clostridia	Clostridiales(98)	Ruminococcaceae(92)	Ruminococcaceae_UCG-013(67)
Otu2405			11	2	1			Bacteria(100)	Firmicutes	Clostridia	Clostridiales(98)	Ruminococcaceae(96)	Ruminococcaceae_UCG-013(63)
Otu2559			4	4				Bacteria(100)	Firmicutes	Clostridia	Clostridiales(98)	Ruminococcaceae(97)	uncultured(48)
Otu1822			41	31	8			Bacteria(100)	Firmicutes	Clostridia	Clostridiales(98)	Ruminococcaceae(98)	Candidatus_Soleaferrea(35)
Otu3488			2		1	1		Bacteria(100)	Firmicutes	Clostridia	Clostridiales(98)	Ruminococcaceae(98)	Candidatus_Soleaferrea(61)
Otu2585			1	29				Bacteria(100)	Firmicutes	Clostridia	Clostridiales(98)	Ruminococcaceae(98)	Ruminiclostridium_6(94)
Otu59			386	17	80	10	3	Bacteria(100)	Firmicutes	Clostridia	Clostridiales(98)	Ruminococcaceae(98)	Ruminococcaceae_UCG-010(85)
Otu789			175	69	61	2	3	Bacteria(100)	Firmicutes	Clostridia	Clostridiales(98)	Ruminococcaceae(98)	Ruminococcaceae_UCG-010(85)
Otu822			24	2	3	1		Bacteria(100)	Firmicutes	Clostridia	Clostridiales(98)	Ruminococcaceae(98)	uncultured(35)
Otu1586			20	1	2			Bacteria(100)	Firmicutes	Clostridia	Clostridiales(99)	Christensenellaceae(78)	Christensenellaceae_R-7_group(58)
Otu465			41		17	3		Bacteria(100)	Firmicutes	Clostridia	Clostridiales(99)	Christensenellaceae(97)	Christensenellaceae_R-7_group(91)
Otu2259			4		5			Bacteria(100)	Firmicutes	Clostridia	Clostridiales(99)	Christensenellaceae(99)	Christensenellaceae_R-7_group(94)
Otu3479						2		Bacteria(100)	Firmicutes	Clostridia	Clostridiales(99)	Clostridiales_vadinBB60_group(52)	Clostridiales_vadinBB60_group_ge(52)
Otu2861			5	1				Bacteria(100)	Firmicutes	Clostridia	Clostridiales(99)	Clostridiales_vadinBB60_group(98)	Clostridiales_vadinBB60_group_ge(98)
Otu1458			18	12	10	1		Bacteria(100)	Firmicutes	Clostridia	Clostridiales(99)	Clostridiales_vadinBB60_group(99)	Clostridiales_vadinBB60_group_ge(99)
Otu2033			5		1	4	1	Bacteria(100)	Firmicutes	Clostridia	Clostridiales(99)	Clostridiales_vadinBB60_group(99)	Clostridiales_vadinBB60_group_ge(99)
Otu3400			2		1			Bacteria(100)	Firmicutes	Clostridia	Clostridiales(99)	Clostridiales_vadinBB60_group(99)	Clostridiales_vadinBB60_group_ge(99)
Otu1208				16				Bacteria(100)	Firmicutes	Clostridia	Clostridiales(99)	Family_XIII(98)	Anaerovorax(87)
Otu2042				55				Bacteria(100)	Firmicutes	Clostridia	Clostridiales(99)	Lachnospiraceae(98)	Tyzzerella_3(63)
Otu2341			3	3	3			Bacteria(100)	Firmicutes	Clostridia	Clostridiales(99)	Lachnospiraceae(98)	Tyzzerella_3(82)
Otu1117			78	28	26	1		Bacteria(100)	Firmicutes	Clostridia	Clostridiales(99)	Lachnospiraceae(98)	Tyzzerella_3(90)
Otu1959				9				Bacteria(100)	Firmicutes	Clostridia	Clostridiales(99)	Lachnospiraceae(98)	Tyzzerella_3(97)
Otu2969			3		1			Bacteria(100)	Firmicutes	Clostridia	Clostridiales(99)	Lachnospiraceae(98)	Tyzzerella_3(98)
Otu2548				8				Bacteria(100)	Firmicutes	Clostridia	Clostridiales(99)	Lachnospiraceae(98)	Tyzzerella_3(98)
Otu451			16	97				Bacteria(100)	Firmicutes	Clostridia	Clostridiales(99)	Lachnospiraceae(99)	Tyzzerella_3(91)
Otu3170			14	1	1			Bacteria(100)	Firmicutes	Clostridia	Clostridiales(99)	Lachnospiraceae(99)	Tyzzerella_3(95)
Otu350			8	126		1		Bacteria(100)	Firmicutes	Clostridia	Clostridiales(99)	Lachnospiraceae(99)	Tyzzerella_3(95)
Otu983						8	26	Bacteria(100)	Firmicutes	Clostridia	Clostridiales(99)	Lachnospiraceae(99)	Tyzzerella_3(95)
Otu2289			8	20	5	1		Bacteria(100)	Firmicutes	Clostridia	Clostridiales(99)	Ruminococcaceae(80)	uncultured(60)
Otu877						1	51	Bacteria(100)	Firmicutes	Clostridia	Clostridiales(99)	Ruminococcaceae(92)	Ruminococcaceae_UCG-014(79)
Otu1809			2	16	1			Bacteria(100)	Firmicutes	Clostridia	Clostridiales(99)	Ruminococcaceae(92)	uncultured(54)
Otu1760			4	3				Bacteria(100)	Firmicutes	Clostridia	Clostridiales(99)	Ruminococcaceae(94)	Ruminococcaceae_UCG-013(44)
Otu565			61	45	15	1	1	Bacteria(100)	Firmicutes	Clostridia	Clostridiales(99)	Ruminococcaceae(95)	Ruminococcaceae_UCG-013(61)
Otu1623			8	4				Bacteria(100)	Firmicutes	Clostridia	Clostridiales(99)	Ruminococcaceae(95)	uncultured(25)
Otu1561			14	1	2			Bacteria(100)	Firmicutes	Clostridia	Clostridiales(99)	Ruminococcaceae(97)	Ruminococcaceae_UCG-010(93)
Otu2378						5	1	Bacteria(100)	Firmicutes	Clostridia	Clostridiales(99)	Ruminococcaceae(97)	Ruminococcaceae_UCG-014(92)
Otu3365			5					Bacteria(100)	Firmicutes	Clostridia	Clostridiales(99)	Ruminococcaceae(97)	uncultured(58)
Otu1306				2		16		Bacteria(100)	Firmicutes	Clostridia	Clostridiales(99)	Ruminococcaceae(98)	Ruminococcaceae_ge(91)
Otu1320			14	34	8			Bacteria(100)	Firmicutes	Clostridia	Clostridiales(99)	Ruminococcaceae(98)	Ruminococcaceae_UCG-010(97)
Otu2664			1	15				Bacteria(100)	Firmicutes	Clostridia	Clostridiales(99)	Ruminococcaceae(98)	Ruminococcaceae_UCG-013(69)
Otu3247			4	1	1			Bacteria(100)	Firmicutes	Clostridia	Clostridiales(99)	Ruminococcaceae(98)	Ruminococcaceae_UCG-014(95)
Otu1125			13	2	3			Bacteria(100)	Firmicutes	Clostridia	Clostridiales(99)	Ruminococcaceae(98)	Ruminococcaceae_UCG-014(95)
Otu391			154	70	18	2		Bacteria(100)	Firmicutes	Clostridia	Clostridiales(99)	Ruminococcaceae(98)	Sporobacter(46)
Otu3357						4		Bacteria(100)	Firmicutes	Clostridia	Clostridiales(99)	Ruminococcaceae(99)	Acetanaerobacterium(74)
Otu501			41	91	16			Bacteria(100)	Firmicutes	Clostridia	Clostridiales(99)	Ruminococcaceae(99)	Angelakisella(38)
Otu2372			3					Bacteria(100)	Firmicutes	Clostridia	Clostridiales(99)	Ruminococcaceae(99)	Candidatus_Soleaferrea(38)
Otu407			5	65				Bacteria(100)	Firmicutes	Clostridia	Clostridiales(99)	Ruminococcaceae(99)	Candidatus_Soleaferrea(67)
Otu1270			1	13				Bacteria(100)	Firmicutes	Clostridia	Clostridiales(99)	Ruminococcaceae(99)	Candidatus_Soleaferrea(72)
Otu2746						4	65	Bacteria(100)	Firmicutes	Clostridia	Clostridiales(99)	Ruminococcaceae(99)	Ruminococcaceae_ge(72)
Otu280						76	223	Bacteria(100)	Firmicutes	Clostridia	Clostridiales(99)	Ruminococcaceae(99)	Ruminococcaceae_ge(74)
Otu2593			4		1			Bacteria(100)	Firmicutes	Clostridia	Clostridiales(99)	Ruminococcaceae(99)	Ruminococcaceae_ge(86)
Otu1118			6	70			2	Bacteria(100)	Firmicutes	Clostridia	Clostridiales(99)	Ruminococcaceae(99)	Ruminococcaceae_NK4A214_group(56)
Otu2675			16	4	5			Bacteria(100)	Firmicutes	Clostridia	Clostridiales(99)	Ruminococcaceae(99)	Ruminococcaceae_UCG-010(41)
Otu1643			20		4	1		Bacteria(100)	Firmicutes	Clostridia	Clostridiales(99)	Ruminococcaceae(99)	Ruminococcaceae_UCG-010(58)
Otu1776			7	2	6	2		Bacteria(100)	Firmicutes	Clostridia	Clostridiales(99)	Ruminococcaceae(99)	Ruminococcaceae_UCG-010(66)
Otu3021			2					Bacteria(100)	Firmicutes	Clostridia	Clostridiales(99)	Ruminococcaceae(99)	Ruminococcaceae_UCG-010(71)
Otu1007			31	11	7			Bacteria(100)	Firmicutes	Clostridia	Clostridiales(99)	Ruminococcaceae(99)	Ruminococcaceae_UCG-010(74)
Otu218			157	27	45	1		Bacteria(100)	Firmicutes	Clostridia	Clostridiales(99)	Ruminococcaceae(99)	Ruminococcaceae_UCG-010(78)
Otu1946						52	3	Bacteria(100)	Firmicutes	Clostridia	Clostridiales(99)	Ruminococcaceae(99)	Ruminococcaceae_UCG-010(83)
Otu2916						4		Bacteria(100)	Firmicutes	Clostridia	Clostridiales(99)	Ruminococcaceae(99)	Ruminococcaceae_UCG-010(94)
Otu2202				6				Bacteria(100)	Firmicutes	Clostridia	Clostridiales(99)	Ruminococcaceae(99)	Ruminococcaceae_UCG-011(53)
Otu2321			3	3	3			Bacteria(100)	Firmicutes	Clostridia	Clostridiales(99)	Ruminococcaceae(99)	Ruminococcaceae_UCG-013(61)
Otu3087			12			2	1	Bacteria(100)	Firmicutes	Clostridia	Clostridiales(99)	Ruminococcaceae(99)	Ruminococcaceae_UCG-013(65)
Otu1263			1	34	1			Bacteria(100)	Firmicutes	Clostridia	Clostridiales(99)	Ruminococcaceae(99)	Ruminococcaceae_UCG-013(74)
Otu1150				12	3	3		Bacteria(100)	Firmicutes	Clostridia	Clostridiales(99)	Ruminococcaceae(99)	Ruminococcaceae_UCG-014(73)
Otu1663						10		Bacteria(100)	Firmicutes	Clostridia	Clostridiales(99)	Ruminococcaceae(99)	Ruminococcaceae_UCG-014(95)
Otu440						2	146	Bacteria(100)	Firmicutes	Clostridia	Clostridiales(99)	Ruminococcaceae(99)	Ruminococcaceae_UCG-014(97)
Otu1078			11	7	2	1		Bacteria(100)	Firmicutes	Clostridia	Clostridiales(99)	Ruminococcaceae(99)	Ruminococcus_1(42)
Otu2576			3			4		Bacteria(100)	Firmicutes	Clostridia	Clostridiales(99)	Ruminococcaceae(99)	Sporobacter(43)
Otu2927			1		1			Bacteria(100)	Firmicutes	Clostridia	Clostridiales(99)	Ruminococcaceae(99)	uncultured(43)
Otu2934			3			1		Bacteria(100)	Firmicutes	Clostridia	Clostridiales(99)	Ruminococcaceae(99)	uncultured(50)
Otu566			75	34	8	1		Bacteria(100)	Firmicutes	Clostridia	Clostridiales(99)	Ruminococcaceae(99)	uncultured(52)
Otu221		1	9	201	2	1		Bacteria(100)	Firmicutes	Clostridia	Clostridiales(99)	Ruminococcaceae(99)	uncultured(53)
Otu2821						2		Bacteria(100)	Firmicutes	Clostridia	Clostridiales(99)	Ruminococcaceae(99)	uncultured(61)
Otu724				1		37	8	Bacteria(100)	Firmicutes	Clostridia	Clostridiales(99)	Ruminococcaceae(99)	uncultured(68)
Otu3272				3				Bacteria(100)	Firmicutes	Clostridia	Clostridiales(99)	Ruminococcaceae(99)	uncultured(70)
Otu1974						13	1	Bacteria(100)	Firmicutes	Negativicutes	Selenomonadales(100)	Veillonellaceae(100)	Propionispora(60)
Otu1604				2		10	5	Bacteria(100)	Firmicutes	Negativicutes	Selenomonadales(100)	Veillonellaceae(100)	uncultured(36)
Otu197			86	130	28	1	1	Bacteria(100)	Firmicutes	Negativicutes	Selenomonadales(99)	Veillonellaceae(99)	Anaerospora(27)
Otu849			1	23				Bacteria(100)	Firmicutes	Clostridia	Clostridiales(23)	Christensenellaceae(13)	Christensenella(12)
Otu753			24	4				Bacteria(100)	Firmicutes	Clostridia	Clostridiales(30)	Lachnospiraceae(16)	Mobilisporobacter(8)
Otu583			84	10	24			Bacteria(100)	Firmicutes	Clostridia	Clostridiales(37)	Lachnospiraceae(31)	Tyzzerella_3(28)
Otu230			9	287	1	1		Bacteria(100)	Firmicutes	Clostridia	Clostridiales(27)	Clostridiales_fa(10)	Clostridiales_ge(10)
Otu3232				2				Bacteria(100)	Firmicutes	Clostridia	Clostridiales(41)	Christensenellaceae(6)	Christensenella(6)
Otu1347			9		2			Bacteria(100)	Firmicutes	Clostridia	Thermoanaerobacterales(6)	Thermoanaerobacteraceae(6)	Calderihabitans(6)
Otu413			3	64	1			Bacteria(100)	Firmicutes	Clostridia	Clostridiales(37)	Lachnospiraceae(35)	Tyzzerella_3(27)
Otu2071			30	4	4			Bacteria(100)	Firmicutes	Clostridia	Clostridiales(29)	Christensenellaceae(11)	Christensenella(11)
Otu10			1669	51	386	27	9	Bacteria(100)	Firmicutes	Clostridia	Thermoanaerobacterales(9)	Thermoanaerobacteraceae(9)	Calderihabitans(9)
Otu2732						1	6	Bacteria(100)	Firmicutes	Clostridia	Clostridiales(42)	Lachnospiraceae(39)	Lactonifactor(17)
Otu1037			22		5			Bacteria(100)	Firmicutes	Clostridia	Clostridiales(33)	Heliobacteriaceae(4)	Candidatus_Heliomonas(4)
Otu1544				13				Bacteria(100)	Firmicutes	Clostridia	Clostridiales(44)	Christensenellaceae(19)	Christensenella(18)
Otu2735			7	2				Bacteria(100)	Firmicutes	Clostridia	Clostridiales(39)	Lachnospiraceae(29)	Tyzzerella_3(29)
Otu821			24	3	9	1		Bacteria(100)	Firmicutes	Clostridia	Thermoanaerobacterales(16)	Thermoanaerobacteraceae(16)	Calderihabitans(16)
Otu2137			10	10		1		Bacteria(100)	Firmicutes	Clostridia	Clostridiales(38)	Peptococcaceae(14)	Desulfitispora(13)
Otu1291			2	12	7	1		Bacteria(100)	Firmicutes	Clostridia	Natranaerobiales(10)	Natranaerobiaceae(10)	Natranaerobiaceae_ge(10)
Otu1052			1	26	1			Bacteria(100)	Firmicutes	Clostridia	Clostridiales(36)	Lachnospiraceae(25)	Mobilisporobacter(13)
Otu3300			31	12	2			Bacteria(100)	Firmicutes	Clostridia	Clostridiales(37)	Christensenellaceae(5)	Christensenella(3)
Otu72				307				Bacteria(100)	Firmicutes	Clostridia	Clostridiales(41)	Lachnospiraceae(41)	Parasporobacterium(9)
Otu909			15	3	22			Bacteria(100)	Firmicutes	Clostridia	Clostridiales(41)	Christensenellaceae(9)	Christensenella(9)
Otu372			89	1	24			Bacteria(100)	Firmicutes	Clostridia	Clostridiales(45)	Lachnospiraceae(40)	Lactonifactor(3)
Otu3295				6				Bacteria(100)	Firmicutes	Clostridia	Clostridiales(45)	Lachnospiraceae(42)	Tyzzerella_3(20)
Otu1129			23	15	13			Bacteria(100)	Firmicutes	Clostridia	Clostridiales(50)	Heliobacteriaceae(4)	Candidatus_Heliomonas(2)
Otu343			2	107				Bacteria(100)	Firmicutes	Clostridia	Thermoanaerobacterales(6)	Thermoanaerobacteraceae(6)	Calderihabitans(6)
Otu435			79	8	28			Bacteria(100)	Firmicutes	Clostridia	Thermoanaerobacterales(6)	Thermoanaerobacteraceae(6)	Calderihabitans(6)
Otu1543			3		9	3		Bacteria(100)	Firmicutes	Clostridia	Clostridiales(41)	Christensenellaceae(20)	Christensenella(20)
Otu87			7	379	1			Bacteria(100)	Firmicutes	Bacilli	Bacillales(23)	Bacillaceae(13)	Allobacillus(8)
Otu2050			5	1	1			Bacteria(100)	Firmicutes	Clostridia	Clostridiales(51)	Lachnospiraceae(43)	Tyzzerella_3(41)
Otu1026			28		4	1		Bacteria(100)	Firmicutes	Clostridia	Clostridiales(35)	Christensenellaceae(21)	Christensenella(20)
Otu2710			6	4	6			Bacteria(100)	Firmicutes	Clostridia	Thermoanaerobacterales(7)	Thermoanaerobacteraceae(6)	Calderihabitans(2)
Otu1254			27	4	3			Bacteria(100)	Firmicutes	Clostridia	Clostridiales(46)	Christensenellaceae(9)	Christensenella(9)
Otu894			1	26		1		Bacteria(100)	Firmicutes	Clostridia	Clostridiales(48)	Lachnospiraceae(45)	Tyzzerella_3(32)
Otu2434			9	2	5			Bacteria(100)	Firmicutes	Clostridia	Clostridiales(38)	Christensenellaceae(20)	Christensenella(19)
Otu453			2	56				Bacteria(100)	Firmicutes	Bacilli	Bacillales(32)	Thermoactinomycetaceae(14)	Hazenella(14)
Otu681			1	28				Bacteria(100)	Firmicutes	Clostridia	Thermoanaerobacterales(7)	Thermoanaerobacteraceae(7)	Calderihabitans(7)
Otu452				60				Bacteria(100)	Firmicutes	Clostridia	Clostridiales(32)	Clostridiales_fa(16)	Clostridiales_ge(16)
Otu784			107	27	9			Bacteria(100)	Firmicutes	Clostridia	Clostridiales(43)	Christensenellaceae(16)	Christensenella(16)
Otu1719			35	1	6			Bacteria(100)	Firmicutes	Clostridia	Clostridiales(30)	Christensenellaceae(12)	Christensenella(12)
Otu398			59	1	11	1		Bacteria(100)	Firmicutes	Clostridia	Clostridiales(51)	Lachnospiraceae(49)	Lachnospiraceae_UCG-010(38)
Otu231			134	45	37			Bacteria(100)	Firmicutes	Clostridia	Clostridiales(53)	Lachnospiraceae(50)	Tyzzerella_3(37)
Otu189			2	202				Bacteria(100)	Firmicutes	Bacilli	Bacillales(11)	Bacillaceae(8)	Salinibacillus(3)
Otu1342			25	80	1			Bacteria(100)	Firmicutes	Clostridia	Natranaerobiales(5)	Natranaerobiaceae(5)	Natranaerobiaceae_ge(5)
Otu2161			30		18	6		Bacteria(100)	Firmicutes	Clostridia	Clostridiales(33)	Christensenellaceae(18)	Christensenella(18)
Otu2452			4	2	1			Bacteria(100)	Firmicutes	Clostridia	Clostridiales(43)	Heliobacteriaceae(11)	Candidatus_Heliomonas(11)
Otu2002			4			2		Bacteria(100)	Firmicutes	Clostridia	Clostridiales(29)	Christensenellaceae(13)	Christensenella(13)
Otu1253			21		9			Bacteria(100)	Firmicutes	Clostridia	Clostridiales(41)	Christensenellaceae(12)	Christensenella(12)
Otu1681				10				Bacteria(100)	Firmicutes	Clostridia	Clostridiales(49)	Lachnospiraceae(31)	Mobilisporobacter(19)
Otu2167			3		5			Bacteria(100)	Firmicutes	Clostridia	Clostridiales(46)	Christensenellaceae(22)	Christensenella(17)
Otu320			159	5	7			Bacteria(100)	Firmicutes	Clostridia	Clostridiales(46)	Lachnospiraceae(38)	Tyzzerella_3(36)
Otu2670			11	2	6			Bacteria(100)	Firmicutes	Erysipelotrichia	Erysipelotrichales(16)	Erysipelotrichaceae(16)	Eggerthia(16)
Otu736			18	282	1			Bacteria(100)	Firmicutes	Bacilli	Bacillales(18)	Thermoactinomycetaceae(11)	Hazenella(5)
Otu1775				6		2		Bacteria(100)	Firmicutes	Bacilli	Bacillales(29)	Thermoactinomycetaceae(18)	Hazenella(13)
Otu369			2	133				Bacteria(100)	Firmicutes	Clostridia	Thermoanaerobacterales(15)	Thermoanaerobacteraceae(14)	Calderihabitans(14)
Otu2283			9	1		2		Bacteria(100)	Firmicutes	Clostridia	Clostridiales(42)	Heliobacteriaceae(12)	Candidatus_Heliomonas(11)
Otu749			8	91	1			Bacteria(100)	Firmicutes	Clostridia	Thermoanaerobacterales(5)	Thermoanaerobacteraceae(5)	Calderihabitans(3)
Otu2869			2	1				Bacteria(100)	Firmicutes	Clostridia	Thermoanaerobacterales(23)	Thermoanaerobacteraceae(23)	Calderihabitans(23)
Otu638			37	18	13			Bacteria(100)	Firmicutes	Clostridia	Clostridiales(51)	Lachnospiraceae(46)	Tyzzerella_3(43)
Otu291			4	115				Bacteria(100)	Firmicutes	Bacilli	Bacillales(5)	Bacillaceae(5)	Allobacillus(2)
Otu1912			1	9				Bacteria(100)	Firmicutes	Bacilli	Lactobacillales(17)	Carnobacteriaceae(17)	Isobaculum(16)
Otu1488			44	28	29			Bacteria(100)	Firmicutes	Bacilli	Bacillales(20)	Bacillaceae(16)	Allobacillus(5)
Otu863			34	2	12	1		Bacteria(100)	Firmicutes	Bacilli	Bacillales(22)	Bacillaceae(18)	Aquisalibacillus(6)
Otu1871				20				Bacteria(100)	Firmicutes	Clostridia	Clostridiales(38)	Lachnospiraceae(27)	Tyzzerella_3(27)
Otu2414			2	1	2			Bacteria(100)	Firmicutes	Clostridia	Clostridiales(42)	Christensenellaceae(10)	Christensenella(9)
Otu27			443	246	98	7	1	Bacteria(100)	Firmicutes	Clostridia	Thermoanaerobacterales(16)	Thermoanaerobacteraceae(15)	Calderihabitans(12)
Otu1928			196	36	19	2		Bacteria(100)	Firmicutes	Clostridia	Clostridiales(43)	Lachnospiraceae(36)	Tyzzerella_3(31)
Otu1516			38	20	8		1	Bacteria(100)	Firmicutes	Clostridia	Clostridiales(39)	Christensenellaceae(18)	Christensenella(10)
Otu2433			3					Bacteria(100)	Firmicutes	Clostridia	Clostridiales(41)	Lachnospiraceae(39)	Tyzzerella_3(37)
Otu2485				6				Bacteria(100)	Firmicutes	Clostridia	Clostridiales(50)	Lachnospiraceae(31)	Mobilisporobacter(8)
Otu2931			13	1	6			Bacteria(100)	Firmicutes	Clostridia	Thermoanaerobacterales(30)	Thermoanaerobacteraceae(29)	Calderihabitans(26)
Otu1616				26				Bacteria(100)	Firmicutes	Clostridia	Thermoanaerobacterales(25)	Thermoanaerobacteraceae(20)	Calderihabitans(20)
Otu1829				25				Bacteria(100)	Firmicutes	Clostridia	Clostridiales(47)	Lachnospiraceae(43)	Tyzzerella_3(37)
Otu1079			2	16				Bacteria(100)	Firmicutes	Clostridia	Clostridiales(46)	Christensenellaceae(21)	Christensenella(17)
Otu1712			23	5	7			Bacteria(100)	Firmicutes	Clostridia	Clostridiales(53)	Heliobacteriaceae(23)	Candidatus_Heliomonas(21)
Otu296						190	1	Bacteria(100)	Firmicutes	Clostridia	Clostridiales(56)	Lachnospiraceae(19)	Parasporobacterium(17)
Otu2739				8				Bacteria(100)	Firmicutes	Bacilli	Bacillales(14)	Bacillaceae(7)	Aquisalibacillus(4)
Otu901			1	41				Bacteria(100)	Firmicutes	Bacilli	Bacillales(20)	Thermoactinomycetaceae(13)	Hazenella(10)
Otu610			2	56				Bacteria(100)	Firmicutes	Bacilli	Bacillales(26)	Thermoactinomycetaceae(20)	Hazenella(17)
Otu2117			11					Bacteria(100)	Firmicutes	Clostridia	Clostridiales(36)	Christensenellaceae(7)	Christensenella(7)
Otu1361			15			2		Bacteria(100)	Firmicutes	Clostridia	Thermoanaerobacterales(31)	Thermoanaerobacteraceae(31)	Calderihabitans(27)
Otu2164			17		1	2		Bacteria(100)	Firmicutes	Clostridia	Thermoanaerobacterales(20)	Thermoanaerobacteraceae(15)	Calderihabitans(13)
Otu1049			3	35				Bacteria(100)	Firmicutes	Clostridia	Clostridiales(59)	Lachnospiraceae(56)	Tyzzerella_3(45)
Otu560			87	3	19			Bacteria(100)	Firmicutes	Clostridia	Thermoanaerobacterales(20)	Thermoanaerobacteraceae(20)	Calderihabitans(19)
Otu153			179	31	51	1		Bacteria(100)	Firmicutes	Clostridia	Clostridiales(42)	Christensenellaceae(9)	Christensenella(8)
Otu401						73		Bacteria(100)	Firmicutes	Clostridia	Clostridiales(47)	Lachnospiraceae(36)	Lactonifactor(11)
Otu386			11	166	1	3		Bacteria(100)	Firmicutes	Clostridia	Clostridiales(45)	Lachnospiraceae(26)	Mobilisporobacter(11)
Otu932			56	17	30	2		Bacteria(100)	Firmicutes	Clostridia	Thermoanaerobacterales(23)	Thermoanaerobacteraceae(23)	Calderihabitans(21)
Otu578			40	1	13			Bacteria(100)	Firmicutes	Clostridia	Clostridiales(58)	Lachnospiraceae(48)	Tyzzerella_3(28)
Otu2400						10		Bacteria(100)	Firmicutes	Bacilli	Bacillales(21)	Bacillales_fa(12)	Bacillales_ge(12)
Otu3440			2					Bacteria(100)	Firmicutes	Clostridia	Clostridiales(30)	Clostridiales_fa(6)	Clostridiales_ge(6)
Otu2849			8	2				Bacteria(100)	Firmicutes	Clostridia	Clostridiales(36)	Christensenellaceae(21)	Christensenella(21)
Otu2924							2	Bacteria(100)	Firmicutes	Clostridia	Clostridiales(46)	Lachnospiraceae(39)	Lactonifactor(9)
Otu2450			6		6			Bacteria(100)	Firmicutes	Clostridia	Clostridiales(39)	Christensenellaceae(9)	Christensenella(8)
Otu1477			11		2	16	1	Bacteria(100)	Firmicutes	Clostridia	Clostridiales(41)	Christensenellaceae(19)	Christensenella(17)
Otu3138			2					Bacteria(100)	Firmicutes	Clostridia	Clostridiales(44)	Christensenellaceae(11)	Christensenella(11)
Otu2815			3		2			Bacteria(100)	Firmicutes	Clostridia	Clostridiales(51)	Christensenellaceae(15)	Christensenella(15)
Otu97			213	2	41	2		Bacteria(100)	Firmicutes	Clostridia	Thermoanaerobacterales(21)	Thermoanaerobacteraceae(20)	Calderihabitans(20)
Otu1328			39	16	18			Bacteria(100)	Firmicutes	Clostridia	Clostridiales(47)	Christensenellaceae(14)	Christensenella(13)
Otu1450			9		4	1		Bacteria(100)	Firmicutes	Clostridia	Clostridiales(37)	Christensenellaceae(21)	Christensenella(10)
Otu630			3	44				Bacteria(100)	Firmicutes	Clostridia	Clostridiales(57)	Lachnospiraceae(52)	Tyzzerella_3(36)
Otu1540			8		2			Bacteria(100)	Firmicutes	Clostridia	Clostridiales(59)	Christensenellaceae(15)	Christensenella(15)
Otu1459			15	9	14			Bacteria(100)	Firmicutes	Negativicutes	Selenomonadales(10)	Veillonellaceae(10)	Anaeromusa(10)
Otu478						27	51	Bacteria(100)	Firmicutes	Bacilli	Bacillales(17)	Bacillaceae(6)	Falsibacillus(1)
Otu968			5	99	1			Bacteria(100)	Firmicutes	Bacilli	Bacillales(26)	Thermoactinomycetaceae(16)	Hazenella(11)
Otu1753			13	1				Bacteria(100)	Firmicutes	Bacilli	Bacillales(21)	Bacillaceae(15)	C254(1)
Otu570				35				Bacteria(100)	Firmicutes	Clostridia	Clostridiales(34)	Lachnospiraceae(15)	Mobilisporobacter(6)
Otu129			130	212	40			Bacteria(100)	Firmicutes	Clostridia	Clostridiales(38)	Lachnospiraceae(30)	Tyzzerella_3(29)
Otu3481				4				Bacteria(100)	Firmicutes	Clostridia	Clostridiales(43)	Christensenellaceae(8)	Christensenella(7)
Otu3444			26		8			Bacteria(100)	Firmicutes	Clostridia	Clostridiales(60)	Lachnospiraceae(51)	Tyzzerella_3(39)
Otu3142			2					Bacteria(100)	Firmicutes	Clostridia	Clostridiales(61)	Lachnospiraceae(57)	Tyzzerella_3(50)
Otu329		4	22	180		2		Bacteria(100)	Firmicutes	Clostridia	Clostridiales(62)	Lachnospiraceae(57)	Tyzzerella_3(41)
Otu1820			4	1	1			Bacteria(100)	Firmicutes	Bacilli	Bacillales(8)	Bacillaceae(7)	Falsibacillus(4)
Otu1467			91	38	26	2		Bacteria(100)	Firmicutes	Bacilli	Bacillales(14)	Paenibacillaceae(9)	Oxalophagus(9)
Otu2225			3	2				Bacteria(100)	Firmicutes	Clostridia	Clostridiales(35)	Christensenellaceae(3)	Christensenella(3)
Otu2757			8		1			Bacteria(100)	Firmicutes	Clostridia	Clostridiales(49)	Lachnospiraceae(30)	Tyzzerella_3(24)
Otu919				18	1			Bacteria(100)	Firmicutes	Clostridia	Clostridiales(51)	Lachnospiraceae(30)	Lactonifactor(6)
Otu3364			2					Bacteria(100)	Firmicutes	Clostridia	Clostridiales(52)	Christensenellaceae(10)	Christensenella(8)
Otu1596			11					Bacteria(100)	Firmicutes	Clostridia	Clostridiales(53)	Christensenellaceae(28)	Christensenella(28)
Otu2186			9	1	3	1		Bacteria(100)	Firmicutes	Clostridia	Clostridiales(46)	Christensenellaceae(23)	Christensenella(23)
Otu82		1	8	283				Bacteria(100)	Firmicutes	Clostridia	Clostridiales(55)	Lachnospiraceae(45)	Tyzzerella_3(45)
Otu3005			3					Bacteria(100)	Firmicutes	Clostridia	Clostridiales(35)	Peptococcaceae(10)	Desulfitispora(9)
Otu275			86	12	39			Bacteria(100)	Firmicutes	Clostridia	Clostridiales(58)	Lachnospiraceae(53)	Tyzzerella_3(33)
Otu2124			6					Bacteria(100)	Firmicutes	Bacilli	Bacillales(15)	Bacillales_fa(3)	Bacillales_ge(3)
Otu2779				4				Bacteria(100)	Firmicutes	Bacilli	Bacillales(18)	Bacillales_fa(10)	Bacillales_ge(10)
Otu903			57	14	19	1		Bacteria(100)	Firmicutes	Bacilli	Bacillales(22)	Thermoactinomycetaceae(13)	Hazenella(10)
Otu2837			3					Bacteria(100)	Firmicutes	Bacilli	Bacillales(20)	Bacillales_fa(5)	Bacillales_ge(5)
Otu2364			1	4				Bacteria(100)	Firmicutes	Bacilli	Bacillales(24)	Thermoactinomycetaceae(16)	Hazenella(9)
Otu1163		1	4	88				Bacteria(100)	Firmicutes	Bacilli	Bacillales(23)	Paenibacillaceae(16)	Oxalophagus(16)
Otu531				103		1		Bacteria(100)	Firmicutes	Clostridia	Clostridiales(43)	Lachnospiraceae(30)	Mobilisporobacter(6)
Otu978				21				Bacteria(100)	Firmicutes	Clostridia	Clostridiales(45)	Lachnospiraceae(40)	Tyzzerella_3(35)
Otu3332			1	73				Bacteria(100)	Firmicutes	Clostridia	Clostridiales(45)	Lachnospiraceae(31)	Lactonifactor(4)
Otu57			38	647	10	1		Bacteria(100)	Firmicutes	Clostridia	Clostridiales(48)	Lachnospiraceae(29)	Tyzzerella_3(21)
Otu1902			8		3	2		Bacteria(100)	Firmicutes	Clostridia	Clostridiales(47)	Peptococcaceae(6)	Desulfitispora(6)
Otu349			1	70				Bacteria(100)	Firmicutes	Clostridia	Clostridiales(50)	Christensenellaceae(1)	Christensenella(1)
Otu1362			3	91				Bacteria(100)	Firmicutes	Clostridia	Clostridiales(50)	Lachnospiraceae(35)	Tyzzerella_3(34)
Otu213			9	109				Bacteria(100)	Firmicutes	Clostridia	Clostridiales(55)	Lachnospiraceae(42)	Parasporobacterium(30)
Otu1979			5	3	1			Bacteria(100)	Firmicutes	Clostridia	Natranaerobiales(22)	Natranaerobiaceae(22)	Natranaerobiaceae_ge(20)
Otu2025			6		3			Bacteria(100)	Firmicutes	Clostridia	Clostridiales(58)	Heliobacteriaceae(11)	Candidatus_Heliomonas(9)
Otu3036				5				Bacteria(100)	Firmicutes	Clostridia	Natranaerobiales(7)	Natranaerobiaceae(7)	Natranaerobiaceae_ge(7)
Otu3208			13	1	2			Bacteria(100)	Firmicutes	Clostridia	Clostridiales(55)	Christensenellaceae(31)	Christensenella(29)
Otu1038			6	8	3			Bacteria(100)	Firmicutes	Clostridia	Clostridiales(61)	Lachnospiraceae(51)	Tyzzerella_3(45)
Otu1055			99	1	25			Bacteria(100)	Firmicutes	Clostridia	Clostridiales(63)	Lachnospiraceae(61)	Tyzzerella_3(47)
Otu2193			3		1	1		Bacteria(100)	Firmicutes	Clostridia	Clostridiales(64)	Christensenellaceae(15)	Christensenellaceae_ge(10)
Otu2975				6				Bacteria(100)	Firmicutes	Bacilli	Bacillales(17)	Bacillaceae(16)	Aquisalibacillus(9)
Otu2256			2	6	1			Bacteria(100)	Firmicutes	Bacilli	Bacillales(37)	Thermoactinomycetaceae(26)	Hazenella(22)
Otu1690			4	4	1			Bacteria(100)	Firmicutes	Clostridia	Clostridiales(41)	Christensenellaceae(15)	Christensenella(15)
Otu1952				4	1			Bacteria(100)	Firmicutes	Clostridia	Clostridiales(32)	Christensenellaceae(9)	Christensenella(9)
Otu210			11	121	1			Bacteria(100)	Firmicutes	Clostridia	Clostridiales(41)	Clostridiales_fa(12)	Clostridiales_ge(12)
Otu2521			7		4			Bacteria(100)	Firmicutes	Clostridia	Clostridiales(44)	Christensenellaceae(16)	Christensenella(14)
Otu140			2	316		2		Bacteria(100)	Firmicutes	Clostridia	Clostridiales(48)	Lachnospiraceae(48)	Parasporobacterium(24)
Otu813						10	42	Bacteria(100)	Firmicutes	Clostridia	Clostridiales(49)	Lachnospiraceae(44)	Tyzzerella_3(41)
Otu2910			3					Bacteria(100)	Firmicutes	Clostridia	Clostridiales(51)	Heliobacteriaceae(19)	Candidatus_Heliomonas(16)
Otu1269			277	79	95	1		Bacteria(100)	Firmicutes	Clostridia	Clostridiales(53)	Lachnospiraceae(45)	Tyzzerella_3(37)
Otu3450			2					Bacteria(100)	Firmicutes	Clostridia	Clostridiales(53)	Lachnospiraceae(38)	Mobilisporobacter(6)
Otu967			34	3	7	2		Bacteria(100)	Firmicutes	Clostridia	Clostridiales(59)	Lachnospiraceae(50)	Tyzzerella_3(39)
Otu480			2	57				Bacteria(100)	Firmicutes	Clostridia	Natranaerobiales(9)	Natranaerobiaceae(9)	Natranaerobiaceae_ge(9)
Otu1503				8				Bacteria(100)	Firmicutes	Clostridia	Clostridiales(40)	Christensenellaceae(16)	Christensenella(14)
Otu2444			4	8				Bacteria(100)	Firmicutes	Clostridia	Clostridiales(37)	Christensenellaceae(9)	Christensenella(9)
Otu2518			2	2				Bacteria(100)	Firmicutes	Clostridia	Clostridiales(49)	Family_XIV(13)	Family_XIV_ge(13)
Otu739			1	34				Bacteria(100)	Firmicutes	Clostridia	Clostridiales(54)	Lachnospiraceae(45)	Tyzzerella_3(29)
Otu586				44			1	Bacteria(100)	Firmicutes	Clostridia	Clostridiales(58)	Clostridiaceae_1(23)	Clostridium_sensu_stricto_4(21)
Otu2797			5					Bacteria(100)	Firmicutes	Clostridia	Clostridiales(59)	Lachnospiraceae(54)	Tyzzerella_3(31)
Otu473			51	19	9			Bacteria(100)	Firmicutes	Clostridia	Clostridiales(63)	Lachnospiraceae(60)	Tyzzerella_3(48)
Otu2212			1	4				Bacteria(100)	Firmicutes	Clostridia	Clostridiales(66)	Lachnospiraceae(65)	Tyzzerella_3(45)
Otu2401							12	Bacteria(100)	Firmicutes	Bacilli	Bacillales(14)	Bacillales_fa(10)	Bacillales_ge(10)
Otu2766			3					Bacteria(100)	Firmicutes	Clostridia	Thermoanaerobacterales(17)	Thermoanaerobacteraceae(17)	Brockia(12)
Otu1359			3	24	3			Bacteria(100)	Firmicutes	Clostridia	Clostridiales(29)	Family_XVI(21)	Carboxydocella(21)
Otu1315			31	7	7			Bacteria(100)	Firmicutes	Clostridia	Thermoanaerobacterales(17)	Thermoanaerobacteraceae(17)	Calderihabitans(17)
Otu1756			8			5	1	Bacteria(100)	Firmicutes	Clostridia	Thermoanaerobacterales(19)	Thermoanaerobacteraceae(18)	Calderihabitans(15)
Otu1214			8	22	1			Bacteria(100)	Firmicutes	Clostridia	Clostridiales(49)	Lachnospiraceae(31)	Tyzzerella_3(22)
Otu41			8	817	1	2		Bacteria(100)	Firmicutes	Clostridia	Clostridiales(48)	Lachnospiraceae(48)	Parasporobacterium(14)
Otu495			36	8	9			Bacteria(100)	Firmicutes	Clostridia	Thermoanaerobacterales(12)	Family_III(11)	Fervidicola(3)
Otu2304			3		1			Bacteria(100)	Firmicutes	Clostridia	Clostridiales(46)	Christensenellaceae(12)	Christensenella(11)
Otu91			20	595				Bacteria(100)	Firmicutes	Clostridia	Thermoanaerobacterales(17)	Thermoanaerobacteraceae(17)	Calderihabitans(15)
Otu606			46	12	7	1		Bacteria(100)	Firmicutes	Clostridia	Clostridiales(54)	Lachnospiraceae(50)	Lactonifactor(3)
Otu1766				8				Bacteria(100)	Firmicutes	Clostridia	Clostridiales(57)	Lachnospiraceae(25)	Mobilisporobacter(10)
Otu1409			13		3			Bacteria(100)	Firmicutes	Clostridia	Clostridiales(56)	Lachnospiraceae(40)	Lactonifactor(21)
Otu2898			90	108	22	1	1	Bacteria(100)	Firmicutes	Clostridia	Clostridiales(56)	Lachnospiraceae(43)	Tyzzerella_3(40)
Otu611			1	44				Bacteria(100)	Firmicutes	Clostridia	Thermoanaerobacterales(18)	Thermoanaerobacteraceae(18)	Calderihabitans(14)
Otu1908						6	11	Bacteria(100)	Firmicutes	Clostridia	Clostridiales(58)	Christensenellaceae(9)	Christensenella(8)
Otu1507				13				Bacteria(100)	Firmicutes	Clostridia	Clostridiales(58)	Lachnospiraceae(50)	Mobilisporobacter(19)
Otu297			88	10	49			Bacteria(100)	Firmicutes	Clostridia	Clostridiales(53)	Christensenellaceae(20)	Christensenella(17)
Otu1792			4		1	2		Bacteria(100)	Firmicutes	Clostridia	Clostridiales(63)	Ruminococcaceae(57)	Cellulosibacter(27)
Otu563			49	34	16			Bacteria(100)	Firmicutes	Clostridia	Clostridiales(61)	Lachnospiraceae(51)	Tyzzerella_3(42)
Otu363			3	118	1			Bacteria(100)	Firmicutes	Clostridia	Clostridiales(63)	Lachnospiraceae(60)	Tyzzerella_3(51)
Otu635				42				Bacteria(100)	Firmicutes	Clostridia	Clostridiales(57)	Lachnospiraceae(55)	Tyzzerella_3(40)
Otu89			12	314		1		Bacteria(100)	Firmicutes	Bacilli	Bacillales(16)	Bacillaceae(11)	Aquisalibacillus(3)
Otu3131				2				Bacteria(100)	Firmicutes	Bacilli	Bacillales(22)	Bacillaceae(22)	Salinibacillus(10)
Otu780			3	25	5			Bacteria(100)	Firmicutes	Bacilli	Bacillales(23)	Bacillales_fa(7)	Bacillales_ge(7)
Otu2543				4				Bacteria(100)	Firmicutes	Clostridia	Thermoanaerobacterales(30)	Thermoanaerobacteraceae(29)	Brockia(27)
Otu911			1	33				Bacteria(100)	Firmicutes	Clostridia	Clostridiales(49)	Christensenellaceae(4)	Christensenella(4)
Otu1325			16	3	2		1	Bacteria(100)	Firmicutes	Clostridia	Clostridiales(51)	Christensenellaceae(37)	Christensenella(34)
Otu1289			1	11				Bacteria(100)	Firmicutes	Clostridia	Clostridiales(62)	Lachnospiraceae(61)	Tyzzerella_3(58)
Otu78			4	341	1			Bacteria(100)	Firmicutes	Clostridia	Clostridiales(66)	Lachnospiraceae(47)	Mobilisporobacter(5)
Otu2632			2	2				Bacteria(100)	Firmicutes	Clostridia	Clostridiales(65)	Lachnospiraceae(47)	Tyzzerella_3(43)
Otu2491			1	5	2			Bacteria(100)	Firmicutes	Clostridia	Clostridiales(67)	Lachnospiraceae(61)	Tyzzerella_3(30)
Otu107			3	216				Bacteria(100)	Firmicutes	Bacilli	Bacillales(22)	Bacillaceae(10)	Allobacillus(6)
Otu1869			1	4				Bacteria(100)	Firmicutes	Clostridia	Clostridiales(33)	Lachnospiraceae(18)	Mobilisporobacter(10)
Otu462						10	125	Bacteria(100)	Firmicutes	Clostridia	Clostridiales(45)	Lachnospiraceae(39)	Tyzzerella_3(37)
Otu2949			2		1			Bacteria(100)	Firmicutes	Clostridia	Clostridiales(45)	Heliobacteriaceae(12)	Candidatus_Heliomonas(9)
Otu653			70		30	4		Bacteria(100)	Firmicutes	Clostridia	Clostridiales(53)	Christensenellaceae(17)	Christensenella(16)
Otu525			79	29	21		1	Bacteria(100)	Firmicutes	Clostridia	Clostridiales(59)	Lachnospiraceae(49)	Mobilisporobacter(8)
Otu2417			4	3				Bacteria(100)	Firmicutes	Clostridia	Clostridiales(64)	Lachnospiraceae(47)	Tyzzerella_3(43)
Otu1244			3	32	1			Bacteria(100)	Firmicutes	Clostridia	Thermoanaerobacterales(30)	Thermoanaerobacteraceae(30)	Calderihabitans(30)
Otu2655			3					Bacteria(100)	Firmicutes	Clostridia	Clostridiales(69)	Lachnospiraceae(58)	Lactonifactor(20)
Otu195				160	3	1		Bacteria(100)	Firmicutes	Bacilli	Bacillales(31)	Thermoactinomycetaceae(23)	Hazenella(12)
Otu1833			5	22	2			Bacteria(100)	Firmicutes	Clostridia	Clostridiales(36)	Lachnospiraceae(26)	Tyzzerella_3(23)
Otu95			9	285	1			Bacteria(100)	Firmicutes	Clostridia	Clostridiales(40)	Lachnospiraceae(31)	Sporobacterium(13)
Otu3338			2	2	4			Bacteria(100)	Firmicutes	Clostridia	Clostridiales(41)	Clostridiales_fa(8)	Clostridiales_ge(8)
Otu2692			4		3			Bacteria(100)	Firmicutes	Clostridia	Clostridiales(50)	Lachnospiraceae(50)	Tyzzerella_3(47)
Otu1434			4	25	2			Bacteria(100)	Firmicutes	Clostridia	Thermoanaerobacterales(32)	Thermoanaerobacteraceae(29)	Brockia(28)
Otu2637			10		2			Bacteria(100)	Firmicutes	Clostridia	Clostridiales(52)	Family_XI(16)	Anaerosphaera(16)
Otu2120			3			3	1	Bacteria(100)	Firmicutes	Clostridia	Clostridiales(52)	Christensenellaceae(16)	Christensenella(16)
Otu1754				11				Bacteria(100)	Firmicutes	Clostridia	Clostridiales(56)	Lachnospiraceae(45)	Tyzzerella_3(39)
Otu2080			1	15	3			Bacteria(100)	Firmicutes	Clostridia	Clostridiales(60)	Lachnospiraceae(58)	Tyzzerella_3(57)
Otu2380			4		1			Bacteria(100)	Firmicutes	Clostridia	Clostridiales(34)	Heliobacteriaceae(19)	Candidatus_Heliomonas(19)
Otu101						250		Bacteria(100)	Firmicutes	Clostridia	Clostridiales(59)	Lachnospiraceae(59)	Tyzzerella_3(51)
Otu2794			3					Bacteria(100)	Firmicutes	Clostridia	Clostridiales(42)	Lachnospiraceae(30)	Tyzzerella_3(27)
Otu2046			3		2	2		Bacteria(100)	Firmicutes	Clostridia	Clostridiales(60)	Lachnospiraceae(49)	Tyzzerella_3(38)
Otu411			8	199				Bacteria(100)	Firmicutes	Clostridia	Clostridiales(60)	Lachnospiraceae(51)	Tyzzerella_3(38)
Otu470			72		6			Bacteria(100)	Firmicutes	Clostridia	Clostridiales(63)	Christensenellaceae(26)	Christensenella(24)
Otu58			427	3	46			Bacteria(100)	Firmicutes	Clostridia	Clostridiales(52)	Lachnospiraceae(44)	Tyzzerella_3(34)
Otu1152				20	1			Bacteria(100)	Firmicutes	Clostridia	Clostridiales(63)	Christensenellaceae(18)	Christensenella(6)
Otu803			42		13	2		Bacteria(100)	Firmicutes	Clostridia	Thermoanaerobacterales(15)	Thermoanaerobacteraceae(7)	Brockia(5)
Otu105			177	4	42			Bacteria(100)	Firmicutes	Clostridia	Clostridiales(61)	Ruminococcaceae(58)	Angelakisella(16)
Otu1926			15			1		Bacteria(100)	Firmicutes	Clostridia	Clostridiales(61)	Lachnospiraceae(48)	Tyzzerella_3(47)
Otu2411			3					Bacteria(100)	Firmicutes	Clostridia	Clostridiales(70)	Lachnospiraceae(60)	Tyzzerella_3(55)
Otu918			2	19		1		Bacteria(100)	Firmicutes	Bacilli	Bacillales(13)	Bacillaceae(8)	Salinibacillus(5)
Otu2227			3	2				Bacteria(100)	Firmicutes	Bacilli	Bacillales(25)	Bacillaceae(25)	Halalkalibacillus(7)
Otu1199						20		Bacteria(100)	Firmicutes	Clostridia	Clostridiales(42)	Lachnospiraceae(32)	Tyzzerella_3(28)
Otu1339			35	7	17			Bacteria(100)	Firmicutes	Clostridia	Clostridiales(49)	Lachnospiraceae(45)	Tyzzerella_3(44)
Otu1739				8				Bacteria(100)	Firmicutes	Clostridia	Thermoanaerobacterales(8)	Family_III(5)	Fervidicola(1)
Otu3339			1	1		1		Bacteria(100)	Firmicutes	Clostridia	Clostridiales(53)	Lachnospiraceae(41)	uncultured(22)
Otu3210			2	2				Bacteria(100)	Firmicutes	Clostridia	Clostridiales(55)	Heliobacteriaceae(29)	Candidatus_Heliomonas(24)
Otu2857			2			1		Bacteria(100)	Firmicutes	Clostridia	Clostridiales(56)	Heliobacteriaceae(8)	Candidatus_Heliomonas(1)
Otu3061		1	7	51	2			Bacteria(100)	Firmicutes	Clostridia	Thermoanaerobacterales(35)	Thermoanaerobacteraceae(32)	Calderihabitans(28)
Otu3267			2					Bacteria(100)	Firmicutes	Clostridia	Clostridiales(56)	Christensenellaceae(13)	Christensenella(12)
Otu2253			11	2	1			Bacteria(100)	Firmicutes	Clostridia	Clostridiales(59)	Christensenellaceae(24)	Christensenella(24)
Otu376						151		Bacteria(100)	Firmicutes	Clostridia	Clostridiales(57)	Heliobacteriaceae(7)	Candidatus_Heliomonas(7)
Otu876			29	10	3			Bacteria(100)	Firmicutes	Clostridia	Clostridiales(63)	Lachnospiraceae(60)	Tyzzerella_3(49)
Otu893				24				Bacteria(100)	Firmicutes	Clostridia	Clostridiales(68)	Lachnospiraceae(50)	Tyzzerella_3(49)
Otu2279			5					Bacteria(100)	Firmicutes	Clostridia	Thermoanaerobacterales(25)	Thermoanaerobacteraceae(25)	Calderihabitans(22)
Otu600			1	120				Bacteria(100)	Firmicutes	Bacilli	Bacillales(18)	Bacillaceae(16)	Aquisalibacillus(13)
Otu542			3	38	1			Bacteria(100)	Firmicutes	Bacilli	Bacillales(30)	Bacillales_fa(18)	Bacillales_ge(18)
Otu670			7	27	5			Bacteria(100)	Firmicutes	Clostridia	Thermoanaerobacterales(21)	Thermoanaerobacteraceae(16)	Brockia(5)
Otu1133			21		7	1		Bacteria(100)	Firmicutes	Clostridia	Clostridiales(53)	Christensenellaceae(28)	Christensenella(28)
Otu2454			1	2				Bacteria(100)	Firmicutes	Clostridia	Clostridiales(47)	Lachnospiraceae(29)	Tyzzerella_3(29)
Otu77			12	339			1	Bacteria(100)	Firmicutes	Clostridia	Thermoanaerobacterales(25)	Thermoanaerobacteraceae(23)	Calderihabitans(23)
Otu169			19	418	3	2		Bacteria(100)	Firmicutes	Clostridia	Clostridiales(55)	Lachnospiraceae(42)	Tyzzerella_3(40)
Otu1853			4			2		Bacteria(100)	Firmicutes	Clostridia	Clostridiales(53)	Christensenellaceae(26)	Christensenella(26)
Otu110				226				Bacteria(100)	Firmicutes	Clostridia	Clostridiales(61)	Lachnospiraceae(40)	Tyzzerella_3(38)
Otu896			14	10	7			Bacteria(100)	Firmicutes	Clostridia	Clostridiales(61)	Lachnospiraceae(50)	Tyzzerella_3(42)
Otu1821				7	1			Bacteria(100)	Firmicutes	Clostridia	Clostridiales(59)	Lachnospiraceae(49)	Tyzzerella_3(49)
Otu142			464	82	168	8	1	Bacteria(100)	Firmicutes	Clostridia	Clostridiales(64)	Lachnospiraceae(62)	Tyzzerella_3(53)
Otu752		1	2	40	1			Bacteria(100)	Firmicutes	Clostridia	Clostridiales(67)	Lachnospiraceae(48)	Tyzzerella_3(47)
Otu1615						10		Bacteria(100)	Firmicutes	Clostridia	Clostridiales(65)	Lachnospiraceae(62)	Tyzzerella_3(49)
Otu2706			4					Bacteria(100)	Firmicutes	Clostridia	Clostridiales(63)	Christensenellaceae(22)	Christensenella(21)
Otu1480			4	12	1			Bacteria(100)	Firmicutes	Clostridia	Clostridiales(68)	Lachnospiraceae(48)	Tyzzerella_3(47)
Otu1043				31				Bacteria(100)	Firmicutes	Clostridia	Clostridiales(71)	Lachnospiraceae(69)	Tyzzerella_3(55)
Otu261			28	419	3	4	1	Bacteria(100)	Firmicutes	Bacilli	Lactobacillales(13)	Carnobacteriaceae(13)	Pisciglobus(11)
Otu2135			6		2			Bacteria(100)	Firmicutes	Clostridia	Clostridiales(47)	Christensenellaceae(18)	Christensenella(18)
Otu175			6	129	4	1		Bacteria(100)	Firmicutes	Clostridia	Clostridiales(55)	Heliobacteriaceae(26)	Candidatus_Heliomonas(26)
Otu499			1	51				Bacteria(100)	Firmicutes	Clostridia	Clostridiales(55)	Lachnospiraceae(44)	Tyzzerella_3(30)
Otu1470			5	13	2			Bacteria(100)	Firmicutes	Clostridia	Clostridiales(56)	Christensenellaceae(23)	Christensenella(21)
Otu3369			2	3				Bacteria(100)	Firmicutes	Clostridia	Clostridiales(57)	Christensenellaceae(16)	Christensenella(16)
Otu2244			4		1			Bacteria(100)	Firmicutes	Clostridia	Clostridiales(65)	Lachnospiraceae(44)	Tyzzerella_3(40)
Otu2829						1	7	Bacteria(100)	Firmicutes	Clostridia	Clostridiales(66)	Lachnospiraceae(53)	Tyzzerella_3(42)
Otu3027			2	1				Bacteria(100)	Firmicutes	Clostridia	Clostridiales(69)	Lachnospiraceae(52)	Tyzzerella_3(46)
Otu1074				18				Bacteria(100)	Firmicutes	Clostridia	Clostridiales(70)	Lachnospiraceae(68)	Tyzzerella_3(65)
Otu468			8	226	1			Bacteria(100)	Firmicutes	Clostridia	Clostridiales(71)	Lachnospiraceae(69)	Tyzzerella_3(52)
Otu1735			4		1	2		Bacteria(100)	Firmicutes	Clostridia	Clostridiales(72)	Lachnospiraceae(67)	Tyzzerella_3(53)
Otu1021			23		5			Bacteria(100)	Firmicutes	Clostridia	Clostridiales(71)	Lachnospiraceae(62)	Tyzzerella_3(43)
Otu333			91	182	32	2		Bacteria(100)	Firmicutes	Bacilli	Bacillales(22)	Bacillaceae(21)	Aquisalibacillus(16)
Otu515			1	43	1			Bacteria(100)	Firmicutes	Clostridia	Natranaerobiales(10)	Natranaerobiaceae(10)	Natranaerobiaceae_ge(10)
Otu1068			2	10	11			Bacteria(100)	Firmicutes	Clostridia	Clostridiales(34)	Family_XVI(14)	Carboxydocella(14)
Otu2320							22	Bacteria(100)	Firmicutes	Clostridia	Clostridiales(52)	Lachnospiraceae(48)	Tyzzerella_3(47)
Otu406			7	77	1	1		Bacteria(100)	Firmicutes	Clostridia	Clostridiales(47)	Lachnospiraceae(39)	Tyzzerella_3(37)
Otu149			153	2	47	1	1	Bacteria(100)	Firmicutes	Clostridia	Clostridiales(49)	Lachnospiraceae(44)	Tyzzerella_3(42)
Otu2733			1	7				Bacteria(100)	Firmicutes	Clostridia	Natranaerobiales(26)	Natranaerobiaceae(26)	Natranaerobiaceae_ge(26)
Otu615						32	73	Bacteria(100)	Firmicutes	Clostridia	Clostridiales(56)	Lachnospiraceae(49)	Tyzzerella_3(38)
Otu1588			8			4		Bacteria(100)	Firmicutes	Clostridia	Clostridiales(48)	Lachnospiraceae(41)	Tyzzerella_3(36)
Otu3118						2		Bacteria(100)	Firmicutes	Clostridia	Clostridiales(48)	Lachnospiraceae(40)	Tyzzerella_3(29)
Otu2371			2	33				Bacteria(100)	Firmicutes	Clostridia	Clostridiales(62)	Lachnospiraceae(39)	Tyzzerella_3(38)
Otu2208				8				Bacteria(100)	Firmicutes	Clostridia	Clostridiales(62)	Lachnospiraceae(47)	Tyzzerella_3(38)
Otu915			1	22				Bacteria(100)	Firmicutes	Clostridia	Clostridiales(63)	Lachnospiraceae(45)	Tyzzerella_3(45)
Otu3455			3	1	2			Bacteria(100)	Firmicutes	Clostridia	Clostridiales(58)	Lachnospiraceae(42)	Tyzzerella_3(37)
Otu791			1	50				Bacteria(100)	Firmicutes	Clostridia	Clostridiales(65)	Lachnospiraceae(48)	Mobilisporobacter(12)
Otu2406			4		1			Bacteria(100)	Firmicutes	Clostridia	Clostridiales(66)	Lachnospiraceae(41)	Lactonifactor(13)
Otu438			1	53				Bacteria(100)	Firmicutes	Clostridia	Clostridiales(67)	Lachnospiraceae(62)	Tyzzerella_3(57)
Otu1994				7				Bacteria(100)	Firmicutes	Clostridia	Clostridiales(70)	Clostridiaceae_4(26)	uncultured(24)
Otu2352			3					Bacteria(100)	Firmicutes	Clostridia	Clostridiales(71)	Lachnospiraceae(50)	Tyzzerella_3(41)
Otu1413				10				Bacteria(100)	Firmicutes	Clostridia	Clostridiales(70)	Lachnospiraceae(66)	Tyzzerella_3(52)
Otu2112			8	2	1			Bacteria(100)	Firmicutes	Bacilli	Bacillales(44)	Bacillales_fa(37)	Bacillales_ge(37)
Otu2490			5	46		1		Bacteria(100)	Firmicutes	Clostridia	Clostridiales(47)	Lachnospiraceae(36)	Mobilisporobacter(12)
Otu1501			17	16	5			Bacteria(100)	Firmicutes	Clostridia	Clostridiales(34)	Family_XVI(17)	Carboxydocella(17)
Otu122			152	1	68	5	1	Bacteria(100)	Firmicutes	Clostridia	Clostridiales(50)	Christensenellaceae(14)	Christensenella(14)
Otu3060			41	16	6			Bacteria(100)	Firmicutes	Clostridia	NRB23(9)	NRB23_fa(9)	NRB23_ge(9)
Otu1471				17				Bacteria(100)	Firmicutes	Clostridia	Clostridiales(55)	Lachnospiraceae(36)	Tyzzerella_3(36)
Otu649			45	2	12			Bacteria(100)	Firmicutes	Clostridia	Clostridiales(57)	Lachnospiraceae(42)	Tyzzerella_3(40)
Otu1779			16	3	2			Bacteria(100)	Firmicutes	Clostridia	Clostridiales(54)	Christensenellaceae(21)	Christensenella(19)
Otu1321			11	1				Bacteria(100)	Firmicutes	Clostridia	Clostridiales(58)	Lachnospiraceae(38)	Tyzzerella_3(33)
Otu1729			13	1	11			Bacteria(100)	Firmicutes	Clostridia	Clostridiales(58)	Ruminococcaceae(43)	Ruminococcaceae_UCG-011(3)
Otu298			95		12		1	Bacteria(100)	Firmicutes	Clostridia	Clostridiales(46)	Christensenellaceae(23)	Christensenella(22)
Otu783			34		31			Bacteria(100)	Firmicutes	Clostridia	Clostridiales(59)	Ruminococcaceae(56)	Ruminococcaceae_UCG-011(28)
Otu1456			3	7	2			Bacteria(100)	Firmicutes	Clostridia	Clostridiales(55)	Lachnospiraceae(33)	Tyzzerella_3(28)
Otu2990				3	1			Bacteria(100)	Firmicutes	Clostridia	Clostridiales(59)	Lachnospiraceae(52)	Tyzzerella_3(50)
Otu1799				3	2			Bacteria(100)	Firmicutes	Clostridia	Clostridiales(61)	Ruminococcaceae(49)	Ruminococcaceae_UCG-011(37)
Otu316			101	2	2			Bacteria(100)	Firmicutes	Clostridia	Clostridiales(64)	Lachnospiraceae(54)	Tyzzerella_3(54)
Otu2858			2					Bacteria(100)	Firmicutes	Clostridia	Clostridiales(64)	Lachnospiraceae(55)	Tyzzerella_3(49)
Otu2012			12		2			Bacteria(100)	Firmicutes	Clostridia	Clostridiales(65)	Lachnospiraceae(50)	Lactonifactor(6)
Otu299			269	7	95	2		Bacteria(100)	Firmicutes	Clostridia	Clostridiales(69)	Lachnospiraceae(64)	Tyzzerella_3(58)
Otu2568				4				Bacteria(100)	Firmicutes	Clostridia	Clostridiales(70)	Lachnospiraceae(69)	Tyzzerella_3(50)
Otu3354			2					Bacteria(100)	Firmicutes	Clostridia	Clostridiales(71)	Christensenellaceae(9)	Christensenella(9)
Otu319						97	8	Bacteria(100)	Firmicutes	Clostridia	Clostridiales(74)	Clostridiales_vadinBB60_group(44)	Clostridiales_vadinBB60_group_ge(44)
Otu3023			1			2		Bacteria(100)	Firmicutes	Clostridia	Clostridiales(74)	Christensenellaceae(53)	Christensenella(32)
Otu536			46	3	10			Bacteria(100)	Firmicutes	Bacilli	Bacillales(23)	Bacillales_fa(20)	Bacillales_ge(20)
Otu1931			25		4		1	Bacteria(100)	Firmicutes	Bacilli	Bacillales(48)	Thermoactinomycetaceae(30)	Desmospora(28)
Otu801			38	57	15	1		Bacteria(100)	Firmicutes	Clostridia	Clostridiales(37)	Family_XVI(15)	Carboxydocella(15)
Otu1025					1	67		Bacteria(100)	Firmicutes	Clostridia	Clostridiales(54)	Lachnospiraceae(44)	Tyzzerella_3(33)
Otu1950			6	1				Bacteria(100)	Firmicutes	Clostridia	Thermoanaerobacterales(4)	Thermoanaerobacteraceae(3)	Calderihabitans(3)
Otu555			2	66		1		Bacteria(100)	Firmicutes	Clostridia	Clostridiales(57)	Lachnospiraceae(40)	Tyzzerella_3(39)
Otu2058			1	2	2			Bacteria(100)	Firmicutes	Clostridia	Clostridiales(61)	Lachnospiraceae(40)	Tyzzerella_3(31)
Otu1680			8					Bacteria(100)	Firmicutes	Clostridia	Clostridiales(56)	Christensenellaceae(35)	Christensenella(32)
Otu156			222	41	21	3	2	Bacteria(100)	Firmicutes	Clostridia	Clostridiales(57)	Christensenellaceae(12)	Christensenella(12)
Otu891						20	1	Bacteria(100)	Firmicutes	Clostridia	Thermoanaerobacterales(12)	Thermoanaerobacteraceae(10)	Brockia(9)
Otu2973				2				Bacteria(100)	Firmicutes	Clostridia	Clostridiales(69)	Lachnospiraceae(42)	Tyzzerella_3(33)
Otu326			5	87				Bacteria(100)	Firmicutes	Clostridia	Clostridiales(71)	Lachnospiraceae(63)	Tyzzerella_3(58)
Otu1497			106	57	34	1		Bacteria(100)	Firmicutes	Clostridia	Clostridiales(68)	Lachnospiraceae(60)	Tyzzerella_3(52)
Otu938			18		13			Bacteria(100)	Firmicutes	Clostridia	Clostridiales(60)	Lachnospiraceae(54)	Tyzzerella_3(49)
Otu1335				27	3			Bacteria(100)	Firmicutes	Clostridia	Clostridiales(74)	Lachnospiraceae(70)	Tyzzerella_3(60)
Otu507				87		3		Bacteria(100)	Firmicutes	Clostridia	Clostridiales(74)	Lachnospiraceae(71)	Tyzzerella_3(61)
Otu2727						3		Bacteria(100)	Firmicutes	Clostridia	Clostridiales(75)	Clostridiales_vadinBB60_group(62)	Clostridiales_vadinBB60_group_ge(62)
Otu3331				5				Bacteria(100)	Firmicutes	Clostridia	Clostridiales(75)	Lachnospiraceae(55)	Tyzzerella_3(46)
Otu1336						11		Bacteria(100)	Firmicutes	Clostridia	Clostridiales(75)	Lachnospiraceae(64)	Tyzzerella_3(54)
Otu897			13		13	2		Bacteria(100)	Firmicutes	Clostridia	Clostridiales(76)	Christensenellaceae(30)	Christensenella(27)
Otu522			19	18	14			Bacteria(100)	Firmicutes	Negativicutes	Selenomonadales(75)	Veillonellaceae(68)	Anaeromusa(27)
Otu1656						34		Bacteria(100)	Firmicutes	Bacilli	Bacillales(16)	Bacillales_fa(7)	Bacillales_ge(7)
Otu2623				7				Bacteria(100)	Firmicutes	Bacilli	Bacillales(27)	Bacillaceae(14)	Allobacillus(11)
Otu1505			8		4	1		Bacteria(100)	Firmicutes	Clostridia	Clostridiales(39)	Christensenellaceae(22)	Christensenella(22)
Otu342			1	79				Bacteria(100)	Firmicutes	Clostridia	Thermoanaerobacterales(13)	Thermoanaerobacteraceae(10)	Calderihabitans(10)
Otu1805			1	6	3			Bacteria(100)	Firmicutes	Clostridia	Clostridiales(22)	Family_XVI(8)	Carboxydocella(8)
Otu3306				28				Bacteria(100)	Firmicutes	Clostridia	Clostridiales(58)	Lachnospiraceae(47)	Tyzzerella_3(44)
Otu2009			2	3				Bacteria(100)	Firmicutes	Clostridia	Clostridiales(52)	Christensenellaceae(14)	Christensenella(14)
Otu659			59	8	3			Bacteria(100)	Firmicutes	Clostridia	Clostridiales(54)	Lachnospiraceae(36)	Tyzzerella_3(35)
Otu636			8	108				Bacteria(100)	Firmicutes	Clostridia	Thermoanaerobacterales(16)	Thermoanaerobacteraceae(16)	Calderihabitans(16)
Otu3423				2				Bacteria(100)	Firmicutes	Clostridia	Clostridiales(61)	Lachnospiraceae(52)	Tyzzerella_3(49)
Otu860		2	1	28				Bacteria(100)	Firmicutes	Clostridia	Natranaerobiales(18)	Natranaerobiaceae(18)	Natranaerobiaceae_ge(18)
Otu2900			2		1			Bacteria(100)	Firmicutes	Clostridia	Clostridiales(66)	Lachnospiraceae(35)	Tyzzerella_3(32)
Otu975			20	2	3			Bacteria(100)	Firmicutes	Clostridia	Clostridiales(60)	Lachnospiraceae(45)	Tyzzerella_3(40)
Otu1455			1	20				Bacteria(100)	Firmicutes	Clostridia	Clostridiales(63)	Lachnospiraceae(44)	Tyzzerella_3(44)
Otu2290			3	12	1			Bacteria(100)	Firmicutes	Clostridia	Clostridiales(69)	Clostridiaceae_2(17)	uncultured(15)
Otu3320			5		1			Bacteria(100)	Firmicutes	Clostridia	Clostridiales(65)	Christensenellaceae(16)	Christensenella(14)
Otu2765			14	14	1			Bacteria(100)	Firmicutes	Clostridia	Clostridiales(70)	Lachnospiraceae(66)	Tyzzerella_3(66)
Otu2346			11		1			Bacteria(100)	Firmicutes	Clostridia	Clostridiales(74)	Lachnospiraceae(68)	Tyzzerella_3(67)
Otu1077			11	30	29			Bacteria(100)	Firmicutes	Clostridia	Clostridiales(62)	Lachnospiraceae(56)	Tyzzerella_3(54)
Otu3436			1	1				Bacteria(100)	Firmicutes	Clostridia	Clostridiales(77)	Lachnospiraceae(54)	Tyzzerella_3(31)
Otu577			270	75	128	9		Bacteria(100)	Firmicutes	Clostridia	Clostridiales(73)	Ruminococcaceae(71)	Ruminiclostridium_6(49)
Otu576			2	77	4			Bacteria(100)	Firmicutes	Bacilli	Bacillales(27)	Thermoactinomycetaceae(12)	Hazenella(10)
Otu995			2	21				Bacteria(100)	Firmicutes	Bacilli	Bacillales(32)	Thermoactinomycetaceae(20)	Hazenella(20)
Otu1550				7				Bacteria(100)	Firmicutes	Clostridia	Clostridiales(46)	Heliobacteriaceae(13)	Heliobacteriaceae_ge(13)
Otu1148						20	12	Bacteria(100)	Firmicutes	Clostridia	Thermoanaerobacterales(12)	Family_III(10)	Fervidicola(9)
Otu3348						16		Bacteria(100)	Firmicutes	Clostridia	Clostridiales(65)	Lachnospiraceae(51)	Tyzzerella_3(45)
Otu2642			2		2			Bacteria(100)	Firmicutes	Clostridia	Natranaerobiales(19)	Natranaerobiaceae(19)	Natranaerobiaceae_ge(19)
Otu2070			8	4	8	2		Bacteria(100)	Firmicutes	Clostridia	Clostridiales(50)	Lachnospiraceae(31)	Lactonifactor(11)
Otu98			21	948	1			Bacteria(100)	Firmicutes	Clostridia	Clostridiales(67)	Christensenellaceae(19)	Christensenella(18)
Otu2606			1	7				Bacteria(100)	Firmicutes	Clostridia	Clostridiales(61)	Lachnospiraceae(51)	Tyzzerella_3(50)
Otu67			31	489	2	6	2	Bacteria(100)	Firmicutes	Clostridia	Clostridiales(67)	Lachnospiraceae(65)	Tyzzerella_3(56)
Otu1867				10				Bacteria(100)	Firmicutes	Clostridia	Clostridiales(68)	Lachnospiraceae(61)	Tyzzerella_3(60)
Otu3090			3					Bacteria(100)	Firmicutes	Clostridia	Clostridiales(58)	Christensenellaceae(7)	Christensenella(7)
Otu2939			2		1			Bacteria(100)	Firmicutes	Clostridia	Clostridiales(70)	Lachnospiraceae(67)	Lactonifactor(9)
Otu1559				9				Bacteria(100)	Firmicutes	Clostridia	Clostridiales(65)	Heliobacteriaceae(22)	Candidatus_Heliomonas(22)
Otu1083				38	1			Bacteria(100)	Firmicutes	Clostridia	Clostridiales(71)	Lachnospiraceae(64)	Tyzzerella_3(43)
Otu3129				2				Bacteria(100)	Firmicutes	Clostridia	Clostridiales(72)	Ruminococcaceae(58)	Ruminococcaceae_UCG-011(29)
Otu49			467	64	71	3		Bacteria(100)	Firmicutes	Clostridia	Clostridiales(59)	Lachnospiraceae(52)	Tyzzerella_3(44)
Otu540			15	37	9			Bacteria(100)	Firmicutes	Clostridia	Clostridiales(74)	Lachnospiraceae(68)	Tyzzerella_3(65)
Otu1022			16	16	3		1	Bacteria(100)	Firmicutes	Clostridia	Clostridiales(76)	Lachnospiraceae(65)	Tyzzerella_3(62)
Otu3224			3		1			Bacteria(100)	Firmicutes	Clostridia	Clostridiales(78)	Christensenellaceae(73)	Christensenella(34)
Otu2151			22	6	3	1		Bacteria(100)	Firmicutes	Clostridia	Clostridiales(78)	Lachnospiraceae(46)	Tyzzerella_3(45)
Otu787			47		5		1	Bacteria(100)	Firmicutes	Clostridia	Clostridiales(59)	Christensenellaceae(14)	Christensenella(12)
Otu532				40				Bacteria(100)	Firmicutes	Clostridia	Clostridiales(78)	Lachnospiraceae(76)	Tyzzerella_3(60)
Otu2214			11	6	1			Bacteria(100)	Firmicutes	Bacilli	Bacillales(56)	Bacillales_fa(54)	Bacillales_ge(54)
Otu727				27				Bacteria(100)	Firmicutes	Clostridia	Clostridiales(44)	Lachnospiraceae(32)	Mobilisporobacter(16)
Otu779						52		Bacteria(100)	Firmicutes	Clostridia	Clostridiales(60)	Lachnospiraceae(54)	Tyzzerella_3(47)
Otu994			8	4	13			Bacteria(100)	Firmicutes	Clostridia	Clostridiales(38)	Peptococcaceae(14)	Desulfitispora(13)
Otu740			1	32				Bacteria(100)	Firmicutes	Clostridia	Clostridiales(59)	Lachnospiraceae(42)	Tyzzerella_3(39)
Otu3334			2		2			Bacteria(100)	Firmicutes	Clostridia	Clostridiales(60)	Lachnospiraceae(43)	Mobilisporobacter(4)
Otu1827			15	2	5			Bacteria(100)	Firmicutes	Clostridia	Thermoanaerobacterales(33)	Thermoanaerobacteraceae(33)	Brockia(20)
Otu1626			1	9				Bacteria(100)	Firmicutes	Clostridia	Clostridiales(64)	Lachnospiraceae(54)	Tyzzerella_3(53)
Otu1256			28	4	8			Bacteria(100)	Firmicutes	Clostridia	Clostridiales(39)	Family_XVI(20)	Carboxydocella(20)
Otu170			126	3	34			Bacteria(100)	Firmicutes	Clostridia	Clostridiales(66)	Heliobacteriaceae(18)	Candidatus_Heliomonas(16)
Otu2155			2	5	3			Bacteria(100)	Firmicutes	Clostridia	Thermoanaerobacterales(48)	Thermoanaerobacteraceae(48)	Brockia(29)
Otu642						1	37	Bacteria(100)	Firmicutes	Clostridia	Clostridiales(69)	Lachnospiraceae(55)	Tyzzerella_3(41)
Otu1984			8	1				Bacteria(100)	Firmicutes	Clostridia	Clostridiales(69)	Lachnospiraceae(61)	Tyzzerella_3(61)
Otu552			2	40				Bacteria(100)	Firmicutes	Clostridia	Clostridiales(70)	Lachnospiraceae(54)	Mobilisporobacter(18)
Otu2941			2		1			Bacteria(100)	Firmicutes	Clostridia	Thermoanaerobacterales(11)	Thermoanaerobacteraceae(8)	Calderihabitans(7)
Otu1940			5	1	2			Bacteria(100)	Firmicutes	Clostridia	Clostridiales(73)	Lachnospiraceae(50)	Tyzzerella_3(49)
Otu874			1	24				Bacteria(100)	Firmicutes	Clostridia	Clostridiales(72)	Lachnospiraceae(59)	Mobilisporobacter(13)
Otu2866							2	Bacteria(100)	Firmicutes	Clostridia	Clostridiales(75)	Lachnospiraceae(68)	Tyzzerella_3(56)
Otu2726						4		Bacteria(100)	Firmicutes	Clostridia	Clostridiales(74)	Lachnospiraceae(58)	Parasporobacterium(48)
Otu1011			22		3			Bacteria(100)	Firmicutes	Clostridia	Clostridiales(75)	Lachnospiraceae(62)	Tyzzerella_3(45)
Otu944			6	24				Bacteria(100)	Firmicutes	Clostridia	Clostridiales(77)	Lachnospiraceae(67)	Tyzzerella_3(67)
Otu746			9	18	3			Bacteria(100)	Firmicutes	Clostridia	Clostridiales(77)	Lachnospiraceae(39)	Cuneatibacter(21)
Otu1654			5	4	4			Bacteria(100)	Firmicutes	Clostridia	Clostridiales(66)	Lachnospiraceae(65)	Tyzzerella_3(61)
Otu2809			2		1			Bacteria(100)	Firmicutes	Clostridia	Clostridiales(79)	Clostridiaceae_2(17)	uncultured(9)
Otu2090				4				Bacteria(100)	Firmicutes	Clostridia	Clostridiales(79)	Lachnospiraceae(68)	Tyzzerella_3(66)
Otu30			34	715	4	3		Bacteria(100)	Firmicutes	Clostridia	Clostridiales(78)	Lachnospiraceae(75)	Tyzzerella_3(39)
Otu366			6	126				Bacteria(100)	Firmicutes	Bacilli	Bacillales(15)	Bacillaceae(14)	Salinibacillus(11)
Otu2282				5				Bacteria(100)	Firmicutes	Bacilli	Bacillales(40)	Bacillales_fa(31)	Bacillales_ge(31)
Otu1652			12	8	4			Bacteria(100)	Firmicutes	Clostridia	Clostridiales(30)	Christensenellaceae(20)	Christensenella(20)
Otu1095						38	5	Bacteria(100)	Firmicutes	Clostridia	Clostridiales(52)	Lachnospiraceae(45)	Tyzzerella_3(25)
Otu3259			1	1				Bacteria(100)	Firmicutes	Clostridia	Thermoanaerobacterales(23)	Thermoanaerobacteraceae(16)	Brockia(16)
Otu1573				15				Bacteria(100)	Firmicutes	Clostridia	Clostridiales(58)	Lachnospiraceae(52)	Tyzzerella_3(47)
Otu1290			1	38				Bacteria(100)	Firmicutes	Clostridia	Thermoanaerobacterales(15)	Thermoanaerobacteraceae(14)	Calderihabitans(14)
Otu274			363	50	37	7		Bacteria(100)	Firmicutes	Clostridia	Clostridiales(51)	Lachnospiraceae(48)	Tyzzerella_3(43)
Otu3172			1			4		Bacteria(100)	Firmicutes	Clostridia	Clostridiales(63)	Lachnospiraceae(53)	uncultured(40)
Otu1564				13				Bacteria(100)	Firmicutes	Clostridia	Clostridiales(66)	Lachnospiraceae(51)	Tyzzerella_3(49)
Otu1554			19	13	4			Bacteria(100)	Firmicutes	Clostridia	Clostridiales(69)	Lachnospiraceae(58)	Tyzzerella_3(46)
Otu3085			6	1	5			Bacteria(100)	Firmicutes	Clostridia	Clostridiales(68)	Christensenellaceae(51)	Christensenella(51)
Otu2168				4				Bacteria(100)	Firmicutes	Clostridia	Clostridiales(64)	Lachnospiraceae(44)	Tyzzerella_3(42)
Otu2329			6	4	2			Bacteria(100)	Firmicutes	Clostridia	Clostridiales(68)	Lachnospiraceae(50)	Tyzzerella_3(47)
Otu669			3	1		34	13	Bacteria(100)	Firmicutes	Clostridia	Clostridiales(69)	Christensenellaceae(9)	Christensenella(9)
Otu3412			5					Bacteria(100)	Firmicutes	Clostridia	Clostridiales(57)	Lachnospiraceae(55)	Tyzzerella_3(47)
Otu2258			1	6				Bacteria(100)	Firmicutes	Clostridia	Clostridiales(69)	Lachnospiraceae(53)	Tyzzerella_3(52)
Otu1167				13				Bacteria(100)	Firmicutes	Clostridia	Clostridiales(72)	Lachnospiraceae(70)	Tyzzerella_3(65)
Otu1395			10		3			Bacteria(100)	Firmicutes	Clostridia	Clostridiales(75)	Ruminococcaceae(58)	Sporobacter(47)
Otu1358			25	11	9			Bacteria(100)	Firmicutes	Clostridia	Clostridiales(72)	Lachnospiraceae(60)	Tyzzerella_3(57)
Otu2158			6	3	2			Bacteria(100)	Firmicutes	Clostridia	Clostridiales(77)	Lachnospiraceae(65)	Tyzzerella_3(62)
Otu2061			13			2		Bacteria(100)	Firmicutes	Clostridia	Clostridiales(57)	Lachnospiraceae(51)	Tyzzerella_3(49)
Otu2505			11	4	1			Bacteria(100)	Firmicutes	Clostridia	Clostridiales(77)	Lachnospiraceae(62)	Tyzzerella_3(52)
Otu976			11	9	4			Bacteria(100)	Firmicutes	Clostridia	Clostridiales(79)	Lachnospiraceae(78)	Tyzzerella_3(68)
Otu3361			8	5	3			Bacteria(100)	Firmicutes	Clostridia	Clostridiales(79)	Ruminococcaceae(65)	Ruminococcaceae_UCG-013(37)
Otu461			117		26	1		Bacteria(100)	Firmicutes	Clostridia	Clostridiales(64)	Christensenellaceae(14)	Christensenella(14)
Otu628			3	46				Bacteria(100)	Firmicutes	Clostridia	Clostridiales(65)	Lachnospiraceae(55)	Tyzzerella_3(39)
Otu737			3	75				Bacteria(100)	Firmicutes	Clostridia	Clostridiales(81)	Christensenellaceae(15)	Christensenella(14)
Otu1066			1	23			1	Bacteria(100)	Firmicutes	Bacilli	Bacillales(33)	Bacillales_fa(23)	Bacillales_ge(23)
Otu2608				3				Bacteria(100)	Firmicutes	Bacilli	Bacillales(25)	Thermoactinomycetaceae(22)	Salinithrix(6)
Otu352			10	59	3	1		Bacteria(100)	Firmicutes	Clostridia	Clostridiales(55)	Heliobacteriaceae(30)	Candidatus_Heliomonas(29)
Otu1378				62				Bacteria(100)	Firmicutes	Clostridia	Clostridiales(54)	Lachnospiraceae(36)	Tyzzerella_3(33)
Otu1031			14	3	6			Bacteria(100)	Firmicutes	Clostridia	Clostridiales(56)	Lachnospiraceae(36)	Lactonifactor(9)
Otu2357						4	6	Bacteria(100)	Firmicutes	Clostridia	Clostridiales(63)	Lachnospiraceae(51)	Tyzzerella_3(31)
Otu381			1	74		1		Bacteria(100)	Firmicutes	Clostridia	Clostridiales(62)	Lachnospiraceae(42)	Tyzzerella_3(31)
Otu3390			43		8			Bacteria(100)	Firmicutes	Clostridia	Clostridiales(62)	Lachnospiraceae(57)	Tyzzerella_3(56)
Otu2855			2	20				Bacteria(100)	Firmicutes	Clostridia	Clostridiales(66)	Lachnospiraceae(33)	Tyzzerella_3(22)
Otu866			5	24				Bacteria(100)	Firmicutes	Clostridia	Clostridiales(66)	Lachnospiraceae(37)	Lactonifactor(19)
Otu2761			4		2			Bacteria(100)	Firmicutes	Clostridia	Clostridiales(69)	Christensenellaceae(23)	Christensenella(19)
Otu631			2	35				Bacteria(100)	Firmicutes	Clostridia	Clostridiales(69)	Lachnospiraceae(38)	Tyzzerella_3(31)
Otu2467				3				Bacteria(100)	Firmicutes	Clostridia	Clostridiales(63)	Peptococcaceae(25)	Desulfitispora(24)
Otu664			65	3	15			Bacteria(100)	Firmicutes	Clostridia	Clostridiales(69)	Lachnospiraceae(64)	Tyzzerella_3(62)
Otu2157			6		1	4	1	Bacteria(100)	Firmicutes	Clostridia	Clostridiales(69)	Lachnospiraceae(65)	Tyzzerella_3(54)
Otu1556			10	1	2			Bacteria(100)	Firmicutes	Clostridia	Clostridiales(68)	Lachnospiraceae(59)	Tyzzerella_3(57)
Otu1906			2	10	4			Bacteria(100)	Firmicutes	Clostridia	Clostridiales(69)	Lachnospiraceae(66)	Tyzzerella_3(59)
Otu1703			6		1			Bacteria(100)	Firmicutes	Clostridia	Clostridiales(71)	Eubacteriaceae(56)	Anaerofustis(50)
Otu1521			25	8	11			Bacteria(100)	Firmicutes	Clostridia	Clostridiales(68)	Christensenellaceae(11)	Christensenella(11)
Otu1345			13	2	1			Bacteria(100)	Firmicutes	Clostridia	Clostridiales(59)	Lachnospiraceae(45)	Tyzzerella_3(45)
Otu2496			38	3	9	1		Bacteria(100)	Firmicutes	Clostridia	Clostridiales(75)	Lachnospiraceae(57)	Tyzzerella_3(53)
Otu952			25	7				Bacteria(100)	Firmicutes	Clostridia	Clostridiales(59)	Christensenellaceae(22)	Christensenella(22)
Otu2436			2	2				Bacteria(100)	Firmicutes	Clostridia	Clostridiales(76)	Clostridiaceae_3(23)	Caldisalinibacter(22)
Otu183			6	139				Bacteria(100)	Firmicutes	Clostridia	Clostridiales(76)	Lachnospiraceae(71)	Tyzzerella_3(61)
Otu65			237	4	157	5		Bacteria(100)	Firmicutes	Clostridia	Clostridiales(69)	Christensenellaceae(21)	Christensenella(18)
Otu1417			12	5	8			Bacteria(100)	Firmicutes	Clostridia	Clostridiales(76)	Ruminococcaceae(68)	Ruminococcaceae_UCG-011(22)
Otu690			28	63	9			Bacteria(100)	Firmicutes	Clostridia	Clostridiales(77)	Lachnospiraceae(69)	Tyzzerella_3(50)
Otu781			25	9	3			Bacteria(100)	Firmicutes	Clostridia	Clostridiales(68)	Ruminococcaceae(60)	Ruminiclostridium_6(42)
Otu288			3	90				Bacteria(100)	Firmicutes	Clostridia	Clostridiales(78)	Lachnospiraceae(70)	Tyzzerella_3(51)
Otu2309				10				Bacteria(100)	Firmicutes	Clostridia	Clostridiales(79)	Clostridiaceae_4(24)	uncultured(23)
Otu2839			2		1	1		Bacteria(100)	Firmicutes	Clostridia	Clostridiales(79)	Ruminococcaceae(55)	Cellulosibacter(27)
Otu2133			4		1			Bacteria(100)	Firmicutes	Clostridia	Clostridiales(68)	Lachnospiraceae(62)	Tyzzerella_3(44)
Otu1121		1	1	15				Bacteria(100)	Firmicutes	Clostridia	Clostridiales(79)	Lachnospiraceae(62)	Tyzzerella_3(42)
Otu14		1	1159	54	255	5		Bacteria(100)	Firmicutes	Clostridia	Clostridiales(79)	Ruminococcaceae(75)	Phocea(12)
Otu2271			3	6	1			Bacteria(100)	Firmicutes	Clostridia	Clostridiales(80)	Lachnospiraceae(60)	Tyzzerella_3(41)
Otu2361				4				Bacteria(100)	Firmicutes	Clostridia	Clostridiales(80)	Lachnospiraceae(80)	Tyzzerella_3(49)
Otu257			18	180	1			Bacteria(100)	Firmicutes	Clostridia	Clostridiales(81)	Lachnospiraceae(79)	Tyzzerella_3(66)
Otu3032			2	7				Bacteria(100)	Firmicutes	Clostridia	Clostridiales(82)	Lachnospiraceae(79)	Tyzzerella_3(76)
Otu2381			2	1		1		Bacteria(100)	Firmicutes	Erysipelotrichia	Erysipelotrichales(82)	Erysipelotrichaceae(82)	Erysipelotrichaceae_ge(31)
Otu3215			8		2			Bacteria(100)	Firmicutes	Bacilli	Bacillales(16)	Bacillales_fa(10)	Bacillales_ge(10)
Otu1060			4	28	2			Bacteria(100)	Firmicutes	Bacilli	Lactobacillales(13)	Carnobacteriaceae(13)	Pisciglobus(11)
Otu1707				8				Bacteria(100)	Firmicutes	Clostridia	Clostridiales(55)	Lachnospiraceae(53)	Parasporobacterium(46)
Otu1787			58	16	5			Bacteria(100)	Firmicutes	Clostridia	Thermoanaerobacterales(16)	Thermoanaerobacteraceae(16)	Brockia(10)
Otu656			22	3	13			Bacteria(100)	Firmicutes	Clostridia	Clostridiales(63)	Ruminococcaceae(57)	Ruminiclostridium_6(30)
Otu383		1	8	67				Bacteria(100)	Firmicutes	Clostridia	Clostridiales(65)	Lachnospiraceae(49)	Tyzzerella_3(48)
Otu1794			16	8	2			Bacteria(100)	Firmicutes	Clostridia	Clostridiales(57)	Lachnospiraceae(44)	Tyzzerella_3(38)
Otu857				25				Bacteria(100)	Firmicutes	Clostridia	Clostridiales(70)	Lachnospiraceae(69)	Tyzzerella(20)
Otu90			14	246		1		Bacteria(100)	Firmicutes	Clostridia	Clostridiales(71)	Lachnospiraceae(67)	Tyzzerella_3(61)
Otu2724						6		Bacteria(100)	Firmicutes	Clostridia	Clostridiales(70)	Lachnospiraceae(52)	Tyzzerella_3(39)
Otu966						27		Bacteria(100)	Firmicutes	Clostridia	Clostridiales(71)	Lachnospiraceae(62)	Tyzzerella_3(46)
Otu2970			3	3				Bacteria(100)	Firmicutes	Clostridia	Clostridiales(71)	Lachnospiraceae(65)	Tyzzerella_3(43)
Otu3104				4				Bacteria(100)	Firmicutes	Clostridia	Clostridiales(75)	Ruminococcaceae(49)	Pseudoflavonifractor(6)
Otu550						53		Bacteria(100)	Firmicutes	Clostridia	Clostridiales(68)	Lachnospiraceae(57)	Tyzzerella_3(54)
Otu2301			16	1	1			Bacteria(100)	Firmicutes	Clostridia	Clostridiales(75)	Christensenellaceae(31)	Christensenella(30)
Otu2972			2		1			Bacteria(100)	Firmicutes	Clostridia	Clostridiales(79)	Ruminococcaceae(76)	Ruminococcaceae_UCG-014(36)
Otu2811			2					Bacteria(100)	Firmicutes	Clostridia	Clostridiales(78)	Lachnospiraceae(66)	Tyzzerella_3(38)
Otu2526			6					Bacteria(100)	Firmicutes	Clostridia	Clostridiales(80)	Lachnospiraceae(74)	Lachnospiraceae_UCG-010(26)
Otu2877			2	5				Bacteria(100)	Firmicutes	Clostridia	Clostridiales(80)	Lachnospiraceae(74)	Tyzzerella_3(63)
Otu2992						2		Bacteria(100)	Firmicutes	Clostridia	Clostridiales(80)	Ruminococcaceae(71)	uncultured(38)
Otu2220			23	4	4	1		Bacteria(100)	Firmicutes	Clostridia	Clostridiales(76)	Lachnospiraceae(66)	Tyzzerella_3(42)
Otu870				40				Bacteria(100)	Firmicutes	Clostridia	Clostridiales(83)	Lachnospiraceae(83)	Tyzzerella_3(59)
Otu2545			1	6				Bacteria(100)	Firmicutes	Bacilli	Lactobacillales(29)	Carnobacteriaceae(29)	Pisciglobus(28)
Otu1300				22				Bacteria(100)	Firmicutes	Clostridia	Clostridiales(48)	Lachnospiraceae(44)	Tyzzerella_3(39)
Otu358			3	118	1			Bacteria(100)	Firmicutes	Clostridia	Clostridiales(52)	Lachnospiraceae(51)	Tyzzerella_3(35)
Otu255			3	143				Bacteria(100)	Firmicutes	Clostridia	Clostridiales(59)	Lachnospiraceae(34)	Tyzzerella_3(31)
Otu3113			88	38	42		2	Bacteria(100)	Firmicutes	Clostridia	Clostridiales(49)	Christensenellaceae(13)	Christensenella(13)
Otu2103			2	2	1	1		Bacteria(100)	Firmicutes	Clostridia	Clostridiales(48)	Christensenellaceae(17)	Christensenella(16)
Otu1460			1	30				Bacteria(100)	Firmicutes	Clostridia	Clostridiales(55)	Lachnospiraceae(47)	Tyzzerella_3(45)
Otu1873						12		Bacteria(100)	Firmicutes	Clostridia	Clostridiales(63)	Lachnospiraceae(50)	Tyzzerella_3(39)
Otu3019			3		1	1		Bacteria(100)	Firmicutes	Clostridia	Clostridiales(44)	Christensenellaceae(22)	Christensenella(21)
Otu1171			1	41	1	1		Bacteria(100)	Firmicutes	Clostridia	Clostridiales(65)	Lachnospiraceae(52)	Tyzzerella_3(52)
Otu2547			3					Bacteria(100)	Firmicutes	Clostridia	Clostridiales(59)	Lachnospiraceae(40)	Tyzzerella_3(38)
Otu613			18	21				Bacteria(100)	Firmicutes	Clostridia	Thermoanaerobacterales(18)	Thermoanaerobacteraceae(17)	Brockia(13)
Otu2541				16				Bacteria(100)	Firmicutes	Clostridia	Clostridiales(68)	Lachnospiraceae(52)	Tyzzerella_3(37)
Otu2488				4				Bacteria(100)	Firmicutes	Clostridia	Clostridiales(69)	Lachnospiraceae(56)	Tyzzerella_3(52)
Otu443						58		Bacteria(100)	Firmicutes	Clostridia	Clostridiales(68)	Lachnospiraceae(56)	Tyzzerella_3(43)
Otu3404				3				Bacteria(100)	Firmicutes	Clostridia	Thermoanaerobacterales(18)	Thermoanaerobacteraceae(8)	Calderihabitans(8)
Otu2876			9		1			Bacteria(100)	Firmicutes	Clostridia	Thermoanaerobacterales(25)	Thermoanaerobacteraceae(25)	Calderihabitans(21)
Otu158			11	142				Bacteria(100)	Firmicutes	Clostridia	Clostridiales(74)	Lachnospiraceae(72)	Tyzzerella_3(65)
Otu2362			1	11				Bacteria(100)	Firmicutes	Clostridia	Clostridiales(75)	Lachnospiraceae(57)	Tyzzerella_3(53)
Otu998						24		Bacteria(100)	Firmicutes	Clostridia	Clostridiales(67)	Lachnospiraceae(56)	Tyzzerella_3(51)
Otu2720			1	2				Bacteria(100)	Firmicutes	Clostridia	Clostridiales(71)	Christensenellaceae(40)	Christensenella(40)
Otu2561			4		1			Bacteria(100)	Firmicutes	Clostridia	Clostridiales(75)	Lachnospiraceae(73)	Tyzzerella_3(66)
Otu2163			4		1			Bacteria(100)	Firmicutes	Clostridia	Clostridiales(76)	Lachnospiraceae(53)	Tyzzerella_3(37)
Otu2777				5				Bacteria(100)	Firmicutes	Clostridia	Clostridiales(77)	Clostridiaceae_4(20)	uncultured(20)
Otu1301			5	14	2			Bacteria(100)	Firmicutes	Clostridia	Clostridiales(76)	Christensenellaceae(24)	Christensenella(19)
Otu422			3	117				Bacteria(100)	Firmicutes	Clostridia	Clostridiales(76)	Lachnospiraceae(71)	Tyzzerella_3(52)
Otu1981			5		1	1		Bacteria(100)	Firmicutes	Clostridia	Clostridiales(74)	Ruminococcaceae(68)	Ruminococcaceae_UCG-010(64)
Otu2043			1	14	1			Bacteria(100)	Firmicutes	Clostridia	Clostridiales(78)	Ruminococcaceae(60)	Ruminococcaceae_UCG-013(41)
Otu2802			3			1		Bacteria(100)	Firmicutes	Clostridia	Clostridiales(79)	Lachnospiraceae(71)	Tyzzerella_3(63)
Otu2108				16				Bacteria(100)	Firmicutes	Clostridia	Clostridiales(80)	Lachnospiraceae(63)	Tyzzerella_3(63)
Otu2501			3		1			Bacteria(100)	Firmicutes	Clostridia	Clostridiales(80)	Lachnospiraceae(73)	Tyzzerella_3(41)
Otu892				23				Bacteria(100)	Firmicutes	Clostridia	Clostridiales(82)	Clostridiaceae_4(22)	uncultured(22)
Otu637						33		Bacteria(100)	Firmicutes	Clostridia	Clostridiales(83)	Lachnospiraceae(77)	Tyzzerella_3(71)
Otu3116			1	2				Bacteria(100)	Firmicutes	Clostridia	Clostridiales(84)	Christensenellaceae(16)	Christensenella(16)
Otu2985				4				Bacteria(100)	Firmicutes	Clostridia	Clostridiales(84)	Clostridiaceae_2(23)	uncultured(17)
Otu3285				1	1			Bacteria(100)	Firmicutes	Clostridia	Clostridiales(84)	Clostridiales_vadinBB60_group(47)	Clostridiales_vadinBB60_group_ge(47)
Otu3130			2	3				Bacteria(100)	Firmicutes	Bacilli	Bacillales(71)	Bacillales_fa(65)	Bacillales_ge(65)
Otu389			81	1	15			Bacteria(100)	Firmicutes	Clostridia	Thermoanaerobacterales(18)	Thermoanaerobacteraceae(18)	Calderihabitans(16)
Otu1229			12		2	5		Bacteria(100)	Firmicutes	Clostridia	Clostridiales(36)	Christensenellaceae(26)	Christensenella(26)
Otu2755			9	1	2			Bacteria(100)	Firmicutes	Clostridia	Thermoanaerobacterales(27)	Thermoanaerobacteraceae(25)	Calderihabitans(24)
Otu505			41	4	11			Bacteria(100)	Firmicutes	Clostridia	Clostridiales(49)	Lachnospiraceae(44)	Tyzzerella_3(43)
Otu2351			10	1				Bacteria(100)	Firmicutes	Clostridia	Clostridiales(67)	Lachnospiraceae(39)	Tyzzerella_3(28)
Otu1695			17	9				Bacteria(100)	Firmicutes	Clostridia	Clostridiales(55)	Peptococcaceae(8)	Desulfitispora(6)
Otu1742				13				Bacteria(100)	Firmicutes	Clostridia	Clostridiales(67)	Lachnospiraceae(43)	Tyzzerella_3(42)
Otu1702			1	24				Bacteria(100)	Firmicutes	Clostridia	Clostridiales(68)	Lachnospiraceae(29)	Tyzzerella_3(28)
Otu1858				7				Bacteria(100)	Firmicutes	Clostridia	Clostridiales(68)	Lachnospiraceae(47)	Parasporobacterium(9)
Otu1818				7	1			Bacteria(100)	Firmicutes	Clostridia	Clostridiales(68)	Lachnospiraceae(58)	Tyzzerella_3(57)
Otu1864			6	1	3			Bacteria(100)	Firmicutes	Clostridia	Clostridiales(70)	Lachnospiraceae(33)	Tyzzerella_3(30)
Otu3391			4		1			Bacteria(100)	Firmicutes	Clostridia	Clostridiales(71)	Lachnospiraceae(57)	Tyzzerella_3(46)
Otu2565				3				Bacteria(100)	Firmicutes	Clostridia	Clostridiales(72)	Christensenellaceae(20)	Christensenella(16)
Otu2465			1	2				Bacteria(100)	Firmicutes	Clostridia	Clostridiales(67)	Lachnospiraceae(60)	Tyzzerella_3(57)
Otu3299				2				Bacteria(100)	Firmicutes	Clostridia	Clostridiales(72)	Ruminococcaceae(63)	Ruminococcaceae_UCG-011(21)
Otu1331			33	4	12			Bacteria(100)	Firmicutes	Clostridia	Clostridiales(74)	Christensenellaceae(20)	Christensenella(20)
Otu828			5	28	3			Bacteria(100)	Firmicutes	Clostridia	Clostridiales(71)	Lachnospiraceae(46)	Tyzzerella_3(38)
Otu2404				4				Bacteria(100)	Firmicutes	Clostridia	Clostridiales(72)	Peptococcaceae(13)	Desulfitispora(11)
Otu1330			10	7	2			Bacteria(100)	Firmicutes	Clostridia	Clostridiales(75)	Lachnospiraceae(70)	Tyzzerella_3(56)
Otu840			21	2	2			Bacteria(100)	Firmicutes	Clostridia	Clostridiales(77)	Lachnospiraceae(74)	Tyzzerella_3(53)
Otu281			1	116	1			Bacteria(100)	Firmicutes	Clostridia	Clostridiales(75)	Lachnospiraceae(72)	Tyzzerella_3(68)
Otu364						92	3	Bacteria(100)	Firmicutes	Clostridia	Clostridiales(67)	Family_XVI(16)	Carboxydocella(16)
Otu1271			10	17	1			Bacteria(100)	Firmicutes	Clostridia	Clostridiales(68)	Lachnospiraceae(52)	Tyzzerella_3(49)
Otu2041			21	1	5			Bacteria(100)	Firmicutes	Clostridia	Clostridiales(70)	Lachnospiraceae(67)	Tyzzerella_3(56)
Otu2557			5					Bacteria(100)	Firmicutes	Clostridia	Clostridiales(77)	Lachnospiraceae(74)	Tyzzerella_3(67)
Otu1727			13		14			Bacteria(100)	Firmicutes	Clostridia	Clostridiales(77)	Lachnospiraceae(76)	Tyzzerella_3(73)
Otu1939			23	4				Bacteria(100)	Firmicutes	Clostridia	Clostridiales(78)	Lachnospiraceae(63)	Tyzzerella_3(42)
Otu509			57	1	7			Bacteria(100)	Firmicutes	Clostridia	Clostridiales(79)	Lachnospiraceae(65)	Lactonifactor(28)
Otu573				39				Bacteria(100)	Firmicutes	Clostridia	Clostridiales(80)	Lachnospiraceae(79)	Lactonifactor(21)
Otu3276			1			2		Bacteria(100)	Firmicutes	Clostridia	Clostridiales(75)	Lachnospiraceae(67)	Tyzzerella_3(37)
Otu2203			3		1			Bacteria(100)	Firmicutes	Clostridia	Clostridiales(80)	Lachnospiraceae(69)	Mobilisporobacter(21)
Otu2618			1	24				Bacteria(100)	Firmicutes	Clostridia	Clostridiales(81)	Lachnospiraceae(76)	Tyzzerella_3(70)
Otu428						69		Bacteria(100)	Firmicutes	Clostridia	Clostridiales(71)	Lachnospiraceae(57)	Tyzzerella_3(53)
Otu899			11	3	17			Bacteria(100)	Firmicutes	Clostridia	Clostridiales(80)	Ruminococcaceae(55)	Cellulosibacter(40)
Otu2986				3				Bacteria(100)	Firmicutes	Clostridia	Clostridiales(82)	Christensenellaceae(30)	Christensenella(29)
Otu961			44		5	9		Bacteria(100)	Firmicutes	Clostridia	Clostridiales(80)	Lachnospiraceae(73)	Tyzzerella_3(54)
Otu1080			39		7			Bacteria(100)	Firmicutes	Clostridia	Clostridiales(82)	Lachnospiraceae(60)	Tyzzerella_3(53)
Otu3184			3					Bacteria(100)	Firmicutes	Clostridia	Clostridiales(82)	Ruminococcaceae(78)	uncultured(28)
Otu2816			2	5	1			Bacteria(100)	Firmicutes	Clostridia	Clostridiales(83)	Clostridiales_vadinBB60_group(42)	Clostridiales_vadinBB60_group_ge(42)
Otu400			1	59				Bacteria(100)	Firmicutes	Clostridia	Clostridiales(83)	Lachnospiraceae(66)	Tyzzerella_3(55)
Otu1951			1	8				Bacteria(100)	Firmicutes	Clostridia	Clostridiales(84)	Clostridiales_vadinBB60_group(42)	Clostridiales_vadinBB60_group_ge(42)
Otu293			14	233				Bacteria(100)	Firmicutes	Clostridia	Clostridiales(84)	Lachnospiraceae(71)	Tyzzerella_3(51)
Otu808						17	72	Bacteria(100)	Firmicutes	Clostridia	Clostridiales(84)	Ruminococcaceae(81)	Ruminococcaceae_UCG-014(77)
Otu2423			8	5	1			Bacteria(100)	Firmicutes	Clostridia	Thermoanaerobacterales(29)	Family_III(21)	Thermovorax(18)
Otu621			2	38		1	1	Bacteria(100)	Firmicutes	Clostridia	Clostridiales(85)	Lachnospiraceae(83)	Tyzzerella_3(53)
Otu3484			2					Bacteria(100)	Firmicutes	Clostridia	Clostridiales(41)	Christensenellaceae(9)	Christensenella(8)
Otu663			1	27				Bacteria(100)	Firmicutes	Clostridia	Natranaerobiales(49)	Natranaerobiaceae(49)	Natranaerobiaceae_ge(49)
Otu1734			8		5			Bacteria(100)	Firmicutes	Clostridia	Clostridiales(50)	Christensenellaceae(9)	Christensenella(9)
Otu756			45	14	15	3		Bacteria(100)	Firmicutes	Clostridia	NRB23(19)	NRB23_fa(19)	NRB23_ge(19)
Otu3016				13	1			Bacteria(100)	Firmicutes	Clostridia	Clostridiales(62)	Lachnospiraceae(58)	Tyzzerella_3(57)
Otu2053				18				Bacteria(100)	Firmicutes	Clostridia	Clostridiales(66)	Clostridiales_vadinBB60_group(36)	Clostridiales_vadinBB60_group_ge(36)
Otu3117				3				Bacteria(100)	Firmicutes	Clostridia	Clostridiales(60)	Family_XVI(12)	Carboxydocella(12)
Otu1065			13	3	5	1		Bacteria(100)	Firmicutes	Clostridia	Clostridiales(52)	Lachnospiraceae(42)	Tyzzerella_3(41)
Otu3015			1	2				Bacteria(100)	Firmicutes	Clostridia	Clostridiales(68)	Clostridiaceae_3(15)	Caldisalinibacter(12)
Otu3442			5		1			Bacteria(100)	Firmicutes	Clostridia	Clostridiales(65)	Christensenellaceae(16)	Christensenella(15)
Otu36			26	805		1		Bacteria(100)	Firmicutes	Clostridia	Clostridiales(72)	Lachnospiraceae(70)	Tyzzerella_3(58)
Otu3033			8	13	3			Bacteria(100)	Firmicutes	Clostridia	Clostridiales(71)	Lachnospiraceae(68)	Tyzzerella_3(66)
Otu1403			30	29	9	1		Bacteria(100)	Firmicutes	Clostridia	Clostridiales(74)	Lachnospiraceae(63)	Tyzzerella_3(61)
Otu2036			11					Bacteria(100)	Firmicutes	Clostridia	Clostridiales(40)	Family_XVI(18)	Carboxydocella(18)
Otu1686				6				Bacteria(100)	Firmicutes	Clostridia	Clostridiales(60)	Lachnospiraceae(52)	Tyzzerella_3(47)
Otu1265				13		1		Bacteria(100)	Firmicutes	Clostridia	Clostridiales(60)	Lachnospiraceae(48)	Tyzzerella_3(41)
Otu2658			1	3				Bacteria(100)	Firmicutes	Clostridia	Clostridiales(70)	Lachnospiraceae(49)	Tyzzerella_3(43)
Otu2988			3		2			Bacteria(100)	Firmicutes	Clostridia	Clostridiales(76)	Lachnospiraceae(68)	Tyzzerella_3(68)
Otu1198			15		1			Bacteria(100)	Firmicutes	Clostridia	Clostridiales(71)	Lachnospiraceae(51)	Tyzzerella_3(43)
Otu2281						3	8	Bacteria(100)	Firmicutes	Clostridia	Clostridiales(77)	Lachnospiraceae(76)	Tyzzerella_3(48)
Otu3362			1		2			Bacteria(100)	Firmicutes	Clostridia	Clostridiales(78)	Clostridiaceae_2(26)	uncultured(25)
Otu2344						8		Bacteria(100)	Firmicutes	Clostridia	Clostridiales(66)	Lachnospiraceae(34)	Tyzzerella_3(32)
Otu1899			16		2			Bacteria(100)	Firmicutes	Clostridia	Clostridiales(73)	Lachnospiraceae(67)	Tyzzerella_3(67)
Otu1373			5	2	8			Bacteria(100)	Firmicutes	Clostridia	Clostridiales(78)	Lachnospiraceae(77)	Tyzzerella_3(74)
Otu196			176	16	34	1		Bacteria(100)	Firmicutes	Clostridia	Clostridiales(79)	Lachnospiraceae(75)	Tyzzerella_3(60)
Otu3446			3					Bacteria(100)	Firmicutes	Clostridia	Clostridiales(78)	Lachnospiraceae(66)	Tyzzerella_3(40)
Otu2288			1	7				Bacteria(100)	Firmicutes	Clostridia	Clostridiales(80)	Clostridiaceae_2(26)	uncultured(26)
Otu935				25				Bacteria(100)	Firmicutes	Clostridia	Clostridiales(81)	Lachnospiraceae(78)	Tyzzerella_3(67)
Otu1116			70	31	8			Bacteria(100)	Firmicutes	Clostridia	Clostridiales(63)	Christensenellaceae(31)	Christensenella(31)
Otu1767				12				Bacteria(100)	Firmicutes	Clostridia	Clostridiales(83)	Clostridiales_vadinBB60_group(66)	Clostridiales_vadinBB60_group_ge(66)
Otu3031			7					Bacteria(100)	Firmicutes	Clostridia	Clostridiales(83)	Lachnospiraceae(68)	Tyzzerella_3(49)
Otu755			25	51	20	7		Bacteria(100)	Firmicutes	Clostridia	Clostridiales(78)	Lachnospiraceae(72)	Tyzzerella_3(65)
Otu1850			9		2			Bacteria(100)	Firmicutes	Clostridia	Clostridiales(80)	Christensenellaceae(25)	Christensenella(12)
Otu2296		1	2	4				Bacteria(100)	Firmicutes	Clostridia	Clostridiales(82)	Lachnospiraceae(73)	Lachnospiraceae_UCG-010(31)
Otu744						27		Bacteria(100)	Firmicutes	Clostridia	Clostridiales(84)	Lachnospiraceae(77)	Tyzzerella_3(49)
Otu3052			1		3	2		Bacteria(100)	Firmicutes	Clostridia	Clostridiales(85)	Ruminococcaceae(71)	uncultured(36)
Otu2354			3					Bacteria(100)	Firmicutes	Clostridia	Clostridiales(86)	Lachnospiraceae(78)	Tyzzerella_3(63)
Otu1266						29		Bacteria(100)	Firmicutes	Negativicutes	Selenomonadales(85)	Veillonellaceae(85)	Dendrosporobacter(25)
Otu2870			3		3			Bacteria(100)	Firmicutes	Bacilli	Bacillales(25)	Thermoactinomycetaceae(23)	Salinithrix(8)
Otu562				59				Bacteria(100)	Firmicutes	Bacilli	Bacillales(25)	Bacillales_fa(10)	Bacillales_ge(10)
Otu3099				4				Bacteria(100)	Firmicutes	Clostridia	Clostridiales(64)	Lachnospiraceae(44)	Tyzzerella_3(42)
Otu3201			2	1				Bacteria(100)	Firmicutes	Clostridia	Thermoanaerobacterales(20)	Thermoanaerobacteraceae(19)	Brockia(19)
Otu3006				43				Bacteria(100)	Firmicutes	Clostridia	Clostridiales(63)	Lachnospiraceae(59)	Tyzzerella_3(55)
Otu2772				3				Bacteria(100)	Firmicutes	Clostridia	Clostridiales(70)	Lachnospiraceae(69)	Tyzzerella_3(50)
Otu1897						3	3	Bacteria(100)	Firmicutes	Clostridia	Clostridiales(69)	Lachnospiraceae(65)	Tyzzerella_3(56)
Otu2176				6	1			Bacteria(100)	Firmicutes	Clostridia	NRB23(29)	NRB23_fa(29)	NRB23_ge(29)
Otu1059		1		20				Bacteria(100)	Firmicutes	Clostridia	Clostridiales(72)	Lachnospiraceae(44)	Tyzzerella_3(39)
Otu792			3	27				Bacteria(100)	Firmicutes	Clostridia	Clostridiales(68)	Lachnospiraceae(38)	Tyzzerella_3(27)
Otu3460				3				Bacteria(100)	Firmicutes	Clostridia	Clostridiales(73)	Lachnospiraceae(52)	Tyzzerella_3(47)
Otu2999			2		2	1	2	Bacteria(100)	Firmicutes	Clostridia	Clostridiales(76)	Clostridiaceae_1(9)	Clostridium_sensu_stricto_4(8)
Otu2643			7		2			Bacteria(100)	Firmicutes	Clostridia	Clostridiales(68)	Lachnospiraceae(45)	Tyzzerella_3(38)
Otu3459			3		1			Bacteria(100)	Firmicutes	Clostridia	Clostridiales(72)	Christensenellaceae(26)	Christensenella(26)
Otu2848			5		2			Bacteria(100)	Firmicutes	Clostridia	Clostridiales(76)	Heliobacteriaceae(22)	Candidatus_Heliomonas(17)
Otu2570			5	6	4			Bacteria(100)	Firmicutes	Clostridia	Clostridiales(62)	Ruminococcaceae(57)	Ruminococcaceae_UCG-011(29)
Otu785			4	39				Bacteria(100)	Firmicutes	Clostridia	Clostridiales(78)	Lachnospiraceae(51)	Tyzzerella_3(51)
Otu2567			4		2			Bacteria(100)	Firmicutes	Clostridia	Clostridiales(79)	Christensenellaceae(62)	Christensenella(43)
Otu922			47	6	7			Bacteria(100)	Firmicutes	Clostridia	Clostridiales(72)	Lachnospiraceae(60)	Tyzzerella_3(29)
Otu2421			17	13	3			Bacteria(100)	Firmicutes	Clostridia	Clostridiales(79)	Lachnospiraceae(70)	Tyzzerella_3(66)
Otu1304						55	1	Bacteria(100)	Firmicutes	Clostridia	Clostridiales(61)	Peptococcaceae(21)	Desulfitispora(14)
Otu2771				3				Bacteria(100)	Firmicutes	Clostridia	Clostridiales(83)	Lachnospiraceae(53)	Tyzzerella_3(41)
Otu2047			9	3	1			Bacteria(100)	Firmicutes	Clostridia	Clostridiales(83)	Lachnospiraceae(68)	Tyzzerella_3(59)
Otu3337			1			1		Bacteria(100)	Firmicutes	Clostridia	Clostridiales(69)	Lachnospiraceae(31)	Tyzzerella_3(25)
Otu1388			9	4	3			Bacteria(100)	Firmicutes	Clostridia	Clostridiales(85)	Lachnospiraceae(74)	Tyzzerella_3(67)
Otu2065			7		1	1		Bacteria(100)	Firmicutes	Clostridia	Clostridiales(85)	Lachnospiraceae(78)	Tyzzerella_3(73)
Otu2407			8	1	1			Bacteria(100)	Firmicutes	Clostridia	Clostridiales(85)	Lachnospiraceae(83)	Tyzzerella_3(53)
Otu1398			3	9				Bacteria(100)	Firmicutes	Clostridia	Clostridiales(69)	Lachnospiraceae(62)	Tyzzerella_3(51)
Otu1854			6		3			Bacteria(100)	Firmicutes	Clostridia	Clostridiales(79)	Ruminococcaceae(75)	Ruminococcaceae_UCG-010(63)
Otu2908			2			1		Bacteria(100)	Firmicutes	Clostridia	Clostridiales(86)	Clostridiales_vadinBB60_group(64)	Clostridiales_vadinBB60_group_ge(64)
Otu423			1	73				Bacteria(100)	Firmicutes	Clostridia	Clostridiales(86)	Lachnospiraceae(83)	Tyzzerella_3(77)
Otu194						305	9	Bacteria(100)	Firmicutes	Clostridia	Clostridiales(86)	Clostridiales_vadinBB60_group(68)	Clostridiales_vadinBB60_group_ge(68)
Otu2173			4	157		1		Bacteria(100)	Firmicutes	Clostridia	Clostridiales(86)	Lachnospiraceae(86)	Tyzzerella_3(69)
Otu85			12	431		2		Bacteria(100)	Firmicutes	Clostridia	Clostridiales(86)	Lachnospiraceae(86)	Tyzzerella_3(71)
Otu2093			16	1	2			Bacteria(100)	Firmicutes	Clostridia	Clostridiales(87)	Ruminococcaceae(74)	Ruminococcaceae_UCG-011(20)
Otu93			413	68	77	2		Bacteria(100)	Firmicutes	Bacilli	Bacillales(39)	Bacillaceae(25)	Saccharococcus(15)
Otu830						1	52	Bacteria(100)	Firmicutes	Bacilli	Bacillales(66)	Bacillales_fa(55)	Bacillales_ge(55)
Otu1012			1	17				Bacteria(100)	Firmicutes	Clostridia	Clostridiales(50)	Lachnospiraceae(46)	Tyzzerella_3(29)
Otu1418			8	14	10			Bacteria(100)	Firmicutes	Clostridia	Clostridiales(37)	Peptococcaceae(28)	uncultured(17)
Otu888						1	31	Bacteria(100)	Firmicutes	Clostridia	Clostridiales(60)	Lachnospiraceae(56)	Tyzzerella_3(52)
Otu859			12	16	4			Bacteria(100)	Firmicutes	Clostridia	Clostridiales(62)	Lachnospiraceae(47)	Tyzzerella_3(44)
Otu2092			14	5	3	1		Bacteria(100)	Firmicutes	Clostridia	Clostridiales(59)	Christensenellaceae(21)	Christensenella(21)
Otu2466			1	3				Bacteria(100)	Firmicutes	Clostridia	Clostridiales(63)	Lachnospiraceae(48)	Tyzzerella_3(35)
Otu2962			2					Bacteria(100)	Firmicutes	Clostridia	Clostridiales(65)	Lachnospiraceae(46)	Tyzzerella_3(41)
Otu2903				3				Bacteria(100)	Firmicutes	Clostridia	Clostridiales(71)	Lachnospiraceae(44)	Tyzzerella_3(32)
Otu444			22	71	7	2		Bacteria(100)	Firmicutes	Clostridia	Clostridiales(49)	Lachnospiraceae(34)	Tyzzerella_3(33)
Otu1391						23	2	Bacteria(100)	Firmicutes	Clostridia	Clostridiales(75)	Christensenellaceae(7)	Christensenella(3)
Otu1733			7	7				Bacteria(100)	Firmicutes	Clostridia	Clostridiales(67)	Christensenellaceae(6)	Christensenella(6)
Otu2215			17		6			Bacteria(100)	Firmicutes	Clostridia	Clostridiales(67)	Lachnospiraceae(66)	Tyzzerella_3(63)
Otu666				34				Bacteria(100)	Firmicutes	Clostridia	Clostridiales(60)	Lachnospiraceae(43)	Tyzzerella_3(41)
Otu679			135	103	26	2		Bacteria(100)	Firmicutes	Clostridia	Clostridiales(64)	Christensenellaceae(6)	Christensenella(6)
Otu2698			13					Bacteria(100)	Firmicutes	Clostridia	Clostridiales(75)	Lachnospiraceae(51)	Tyzzerella_3(26)
Otu3478				4				Bacteria(100)	Firmicutes	Clostridia	Clostridiales(77)	Lachnospiraceae(46)	Tyzzerella_3(44)
Otu2723			1	1	2			Bacteria(100)	Firmicutes	Clostridia	Clostridiales(79)	Lachnospiraceae(77)	Tyzzerella_3(71)
Otu1755				12				Bacteria(100)	Firmicutes	Clostridia	Clostridiales(79)	Lachnospiraceae(69)	Tyzzerella_3(68)
Otu1837			20		3			Bacteria(100)	Firmicutes	Clostridia	Thermoanaerobacterales(24)	Thermoanaerobacteraceae(19)	Calderihabitans(16)
Otu1999			4		2			Bacteria(100)	Firmicutes	Clostridia	Clostridiales(79)	Lachnospiraceae(74)	Tyzzerella_3(72)
Otu2040			1	5	7			Bacteria(100)	Firmicutes	Clostridia	Clostridiales(80)	Lachnospiraceae(71)	Tyzzerella_3(69)
Otu599			75	5	11	5		Bacteria(100)	Firmicutes	Clostridia	Clostridiales(81)	Lachnospiraceae(67)	Tyzzerella_3(60)
Otu2048			11	2	2			Bacteria(100)	Firmicutes	Clostridia	Clostridiales(71)	Christensenellaceae(27)	Christensenella(25)
Otu1781			8		6			Bacteria(100)	Firmicutes	Clostridia	Clostridiales(81)	Ruminococcaceae(51)	Cellulosibacter(41)
Otu3195			4	1				Bacteria(100)	Firmicutes	Clostridia	Clostridiales(83)	Lachnospiraceae(72)	Tyzzerella_3(67)
Otu2912				3				Bacteria(100)	Firmicutes	Clostridia	Clostridiales(84)	Lachnospiraceae(79)	Tyzzerella_3(78)
Otu2469				19				Bacteria(100)	Firmicutes	Clostridia	Clostridiales(85)	Clostridiales_vadinBB60_group(63)	Clostridiales_vadinBB60_group_ge(63)
Otu3194			1	2				Bacteria(100)	Firmicutes	Clostridia	Clostridiales(85)	Lachnospiraceae(74)	Tyzzerella_3(35)
Otu964			41	3	5	2		Bacteria(100)	Firmicutes	Clostridia	Clostridiales(82)	Christensenellaceae(19)	Christensenella(18)
Otu1233						2	35	Bacteria(100)	Firmicutes	Clostridia	Clostridiales(85)	Lachnospiraceae(83)	Tyzzerella_3(64)
Otu2677			4	4	5	1		Bacteria(100)	Firmicutes	Clostridia	Clostridiales(86)	Ruminococcaceae(81)	Ruminococcaceae_UCG-014(65)
Otu1855				10				Bacteria(100)	Firmicutes	Clostridia	Clostridiales(87)	Clostridiales_vadinBB60_group(51)	Clostridiales_vadinBB60_group_ge(51)
Otu811			22		4	1		Bacteria(100)	Firmicutes	Clostridia	Clostridiales(55)	Christensenellaceae(7)	Christensenella(7)
Otu3477			3	2				Bacteria(100)	Firmicutes	Clostridia	Clostridiales(69)	Lachnospiraceae(49)	Tyzzerella_3(28)
Otu3388			2	6	4			Bacteria(100)	Firmicutes	Clostridia	Thermoanaerobacterales(12)	Thermoanaerobacteraceae(11)	Calderihabitans(10)
Otu2654			4					Bacteria(100)	Firmicutes	Clostridia	Clostridiales(56)	Heliobacteriaceae(16)	Heliobacteriaceae_ge(16)
Otu270			5	106		1		Bacteria(100)	Firmicutes	Clostridia	Clostridiales(74)	Lachnospiraceae(71)	Tyzzerella_3(60)
Otu2388				6				Bacteria(100)	Firmicutes	Clostridia	Clostridiales(75)	Clostridiaceae_4(16)	uncultured(16)
Otu1518			23		2			Bacteria(100)	Firmicutes	Clostridia	Clostridiales(67)	Christensenellaceae(34)	Christensenella(31)
Otu1993			3			4		Bacteria(100)	Firmicutes	Clostridia	Clostridiales(71)	Lachnospiraceae(69)	Tyzzerella_3(64)
Otu1786				4	3			Bacteria(100)	Firmicutes	Clostridia	Clostridiales(74)	Lachnospiraceae(49)	Tyzzerella_3(40)
Otu2778			6			1		Bacteria(100)	Firmicutes	Clostridia	Clostridiales(78)	Lachnospiraceae(56)	Tyzzerella_3(43)
Otu1424			9	2	1			Bacteria(100)	Firmicutes	Clostridia	Clostridiales(71)	Christensenellaceae(22)	Christensenella(21)
Otu923				20				Bacteria(100)	Firmicutes	Clostridia	Clostridiales(79)	Lachnospiraceae(73)	Tyzzerella_3(70)
Otu2044			3	4				Bacteria(100)	Firmicutes	Clostridia	Clostridiales(79)	Lachnospiraceae(75)	Tyzzerella_3(60)
Otu2019			4	1	13			Bacteria(100)	Firmicutes	Clostridia	Clostridiales(75)	Ruminococcaceae(47)	Cellulosibacter(37)
Otu2701			7	2				Bacteria(100)	Firmicutes	Clostridia	Clostridiales(80)	Lachnospiraceae(74)	Tyzzerella_3(60)
Otu395			52	4	24	2		Bacteria(100)	Firmicutes	Clostridia	Clostridiales(81)	Clostridiaceae_2(19)	Clostridiaceae_2_ge(6)
Otu530			3			32	15	Bacteria(100)	Firmicutes	Clostridia	Clostridiales(81)	Lachnospiraceae(80)	Tyzzerella_3(74)
Otu1519			1	13				Bacteria(100)	Firmicutes	Clostridia	Clostridiales(72)	Lachnospiraceae(55)	Tyzzerella_3(42)
Otu2015			7		2			Bacteria(100)	Firmicutes	Clostridia	Clostridiales(81)	Lachnospiraceae(67)	Tyzzerella_3(50)
Otu839			28		4			Bacteria(100)	Firmicutes	Clostridia	Clostridiales(82)	Lachnospiraceae(53)	Tyzzerella_3(36)
Otu553			2	59				Bacteria(100)	Firmicutes	Clostridia	Clostridiales(80)	Lachnospiraceae(60)	Tyzzerella_3(56)
Otu2099			6			1		Bacteria(100)	Firmicutes	Clostridia	Clostridiales(69)	Ruminococcaceae(53)	Cellulosibacter(10)
Otu2577			3					Bacteria(100)	Firmicutes	Clostridia	Clostridiales(84)	Ruminococcaceae(81)	Ruminococcaceae_UCG-010(60)
Otu467			101	2	12			Bacteria(100)	Firmicutes	Clostridia	Clostridiales(85)	Christensenellaceae(28)	Christensenella(27)
Otu2946			3					Bacteria(100)	Firmicutes	Clostridia	Clostridiales(85)	Lachnospiraceae(66)	Tyzzerella_3(61)
Otu1700			8	2	4			Bacteria(100)	Firmicutes	Clostridia	Clostridiales(86)	Lachnospiraceae(83)	Tyzzerella_3(53)
Otu1572			9		3	14	1	Bacteria(100)	Firmicutes	Clostridia	Clostridiales(85)	Ruminococcaceae(80)	Ruminococcaceae_UCG-011(25)
Otu3190				6				Bacteria(100)	Firmicutes	Clostridia	Clostridiales(87)	Clostridiaceae_2(36)	uncultured(34)
Otu2887			2					Bacteria(100)	Firmicutes	Clostridia	Clostridiales(87)	Clostridiaceae_4(18)	uncultured(18)
Otu770			1	23				Bacteria(100)	Firmicutes	Clostridia	Clostridiales(87)	Lachnospiraceae(87)	Tyzzerella_3(80)
Otu1075						9	9	Bacteria(100)	Firmicutes	Clostridia	Clostridiales(86)	Lachnospiraceae(76)	Tyzzerella_3(48)
Otu136			674	6	180	7		Bacteria(100)	Firmicutes	Clostridia	Clostridiales(86)	Ruminococcaceae(83)	Ruminiclostridium_6(58)
Otu1768			17			2		Bacteria(100)	Firmicutes	Clostridia	Clostridiales(87)	Christensenellaceae(17)	Christensenella(15)
Otu2751			34	3	4	1		Bacteria(100)	Firmicutes	Clostridia	Clostridiales(88)	Lachnospiraceae(78)	Tyzzerella_3(75)
Otu643			1	32	1			Bacteria(100)	Firmicutes	Clostridia	Clostridiales(88)	Lachnospiraceae(80)	Tyzzerella_3(55)
Otu3431			9	3	4			Bacteria(100)	Firmicutes	Clostridia	Clostridiales(89)	Clostridiales_vadinBB60_group(74)	Clostridiales_vadinBB60_group_ge(74)
Otu673						28	2	Bacteria(100)	Firmicutes	Clostridia	Clostridiales(89)	Ruminococcaceae(86)	Ruminococcaceae_UCG-014(62)
Otu1000			11	6	1			Bacteria(100)	Firmicutes	Clostridia	Clostridiales(68)	Lachnospiraceae(52)	Tyzzerella_3(51)
Otu3393				2				Bacteria(100)	Firmicutes	Clostridia	Clostridiales(74)	Eubacteriaceae(10)	Alkalibaculum(10)
Otu3249			3		1			Bacteria(100)	Firmicutes	Clostridia	Thermoanaerobacterales(19)	Thermoanaerobacteraceae(18)	Calderihabitans(10)
Otu1327			5	11	9			Bacteria(100)	Firmicutes	Clostridia	Thermoanaerobacterales(19)	Thermoanaerobacteraceae(18)	Calderihabitans(13)
Otu2190			3	3	1			Bacteria(100)	Firmicutes	Clostridia	Clostridiales(58)	Christensenellaceae(18)	Christensenella(17)
Otu3411				5	2			Bacteria(100)	Firmicutes	Clostridia	Clostridiales(72)	Lachnospiraceae(53)	Tyzzerella_3(50)
Otu3368			7		2			Bacteria(100)	Firmicutes	Clostridia	Clostridiales(77)	Lachnospiraceae(73)	Tyzzerella_3(33)
Otu3192			3					Bacteria(100)	Firmicutes	Clostridia	Clostridiales(78)	Lachnospiraceae(72)	Cuneatibacter(25)
Otu2913			3	4				Bacteria(100)	Firmicutes	Clostridia	Thermoanaerobacterales(33)	Thermoanaerobacteraceae(32)	Brockia(18)
Otu1440			1	46				Bacteria(100)	Firmicutes	Clostridia	Clostridiales(74)	Lachnospiraceae(73)	Tyzzerella_3(58)
Otu2554			2			2		Bacteria(100)	Firmicutes	Clostridia	Clostridiales(75)	Lachnospiraceae(53)	Tyzzerella_3(48)
Otu661			2	31		1		Bacteria(100)	Firmicutes	Clostridia	Clostridiales(79)	Lachnospiraceae(52)	Tyzzerella_3(52)
Otu2391			2			2		Bacteria(100)	Firmicutes	Clostridia	Clostridiales(79)	Lachnospiraceae(63)	Tyzzerella_3(56)
Otu2311			7	1	6			Bacteria(100)	Firmicutes	Clostridia	Clostridiales(81)	Lachnospiraceae(68)	Tyzzerella_3(40)
Otu3153			2	4	1			Bacteria(100)	Firmicutes	Clostridia	Clostridiales(82)	Lachnospiraceae(76)	Tyzzerella_3(50)
Otu157			13	130				Bacteria(100)	Firmicutes	Clostridia	Clostridiales(65)	Lachnospiraceae(65)	Tyzzerella_3(62)
Otu3403			4					Bacteria(100)	Firmicutes	Clostridia	Clostridiales(76)	Lachnospiraceae(64)	Tyzzerella_3(62)
Otu2798			9	4	2			Bacteria(100)	Firmicutes	Clostridia	Clostridiales(74)	Christensenellaceae(19)	Christensenella(19)
Otu2909			2	9	4			Bacteria(100)	Firmicutes	Clostridia	Clostridiales(84)	Lachnospiraceae(84)	Tyzzerella_3(81)
Otu1620							12	Bacteria(100)	Firmicutes	Clostridia	Thermoanaerobacterales(32)	Family_III(8)	Fervidicola(2)
Otu940			62	9	52	1		Bacteria(100)	Firmicutes	Clostridia	Clostridiales(66)	Lachnospiraceae(61)	Tyzzerella_3(53)
Otu1637			1	5				Bacteria(100)	Firmicutes	Clostridia	Clostridiales(76)	Lachnospiraceae(50)	Tyzzerella_3(35)
Otu676			12	22	16	1		Bacteria(100)	Firmicutes	Clostridia	Clostridiales(81)	Lachnospiraceae(72)	Tyzzerella_3(66)
Otu699			25	42	6			Bacteria(100)	Firmicutes	Clostridia	Clostridiales(85)	Lachnospiraceae(71)	Tyzzerella_3(65)
Otu3010				2				Bacteria(100)	Firmicutes	Clostridia	Clostridiales(73)	Lachnospiraceae(69)	Tyzzerella_3(68)
Otu2775			12	10	6			Bacteria(100)	Firmicutes	Clostridia	Clostridiales(86)	Lachnospiraceae(81)	Tyzzerella_3(80)
Otu387			2	79				Bacteria(100)	Firmicutes	Clostridia	Clostridiales(86)	Lachnospiraceae(83)	Tyzzerella_3(70)
Otu1094			2	18	3			Bacteria(100)	Firmicutes	Clostridia	Clostridiales(86)	Lachnospiraceae(83)	Tyzzerella_3(74)
Otu2851			3					Bacteria(100)	Firmicutes	Clostridia	Clostridiales(86)	Lachnospiraceae(85)	Tyzzerella_3(80)
Otu1848						5		Bacteria(100)	Firmicutes	Clostridia	Clostridiales(87)	Lachnospiraceae(74)	Tyzzerella_3(62)
Otu181			1	128				Bacteria(100)	Firmicutes	Clostridia	Clostridiales(84)	Lachnospiraceae(84)	Tyzzerella_3(62)
Otu2007			4	3				Bacteria(100)	Firmicutes	Clostridia	Clostridiales(85)	Ruminococcaceae(84)	Ruminococcaceae_UCG-010(73)
Otu1511			18	2	2			Bacteria(100)	Firmicutes	Clostridia	Clostridiales(87)	Lachnospiraceae(83)	Tyzzerella_3(72)
Otu1267			9	53	4			Bacteria(100)	Firmicutes	Clostridia	Clostridiales(87)	Lachnospiraceae(86)	Tyzzerella_3(80)
Otu2891			4	3	1			Bacteria(100)	Firmicutes	Clostridia	Clostridiales(88)	Lachnospiraceae(82)	Tyzzerella_3(70)
Otu227			41	183	32			Bacteria(100)	Firmicutes	Clostridia	Clostridiales(88)	Lachnospiraceae(82)	Tyzzerella_3(75)
Otu3376			3	2				Bacteria(100)	Firmicutes	Clostridia	Clostridiales(88)	Lachnospiraceae(83)	Tyzzerella_3(78)
Otu1606						14		Bacteria(100)	Firmicutes	Clostridia	Clostridiales(88)	Lachnospiraceae(80)	Tyzzerella_3(73)
Otu1393			14	3	2			Bacteria(100)	Firmicutes	Clostridia	Clostridiales(89)	Lachnospiraceae(65)	Tyzzerella_3(48)
Otu121		1	19	440	2			Bacteria(100)	Firmicutes	Clostridia	Clostridiales(89)	Lachnospiraceae(89)	Tyzzerella_3(83)
Otu1210			12	5	12			Bacteria(100)	Firmicutes	Clostridia	Clostridiales(87)	Ruminococcaceae(80)	Ruminococcaceae_UCG-011(34)
Otu2599			7					Bacteria(100)	Firmicutes	Clostridia	Clostridiales(89)	Lachnospiraceae(64)	Tyzzerella_3(36)
[truncated: 1,481 more rows]

## Sheet: Table S2
Table S2: Characteristics of all MAGs reconstructed from the metagenomic sequencing of L. labralis hindgut fluid (Table 1) with MetaBAT2 (Kang et al., 2019).
CheckM results																													GTDBTk results
bin ID	CheckM lineage	# genomes	# markers	# marker sets	0	1	2	3	4	5+	Completeness	Contamination	Strain heterogeneity	GC	GC std	Genome size	# ambiguous bases	# scaffolds	# contigs	Longest scaffold	Longest contig	N50 (scaffolds)	N50 (contigs)	Mean scaffold length	Mean contig length	Coding density	Translation table	# predicted genes	user_genome	classification	fastani_reference	fastani_reference_radius	fastani_taxonomy	fastani_ani	fastani_af	closest_placement_reference	closest_placement_radius	closest_placement_taxonomy	closest_placement_ani	closest_placement_af	pplacer_taxonomy	classification_method	note	other_related_references(genome_id,species_name,radius,ANI,AF)	msa_percent	translation_table	red_value	warnings
uncomplete_bin.102	k__Archaea (UID2)	207	149	107	110	37	2	0	0	0	28.3489	1.86916	0	0.540685	0.0140415	581417	6433	190	273	13438	13438	3353	2751	3060.09	2106.17	0.899779	11	779	bin.102	d__Archaea;p__Thermoplasmatota;c__Thermoplasmata;o__Methanomassiliicoccales;f__Methanomethylophilaceae;g__WRKA01;s__	N/A	N/A	N/A	N/A	N/A	GCA_009780575.1	95	d__Archaea;p__Thermoplasmatota;c__Thermoplasmata;o__Methanomassiliicoccales;f__Methanomethylophilaceae;g__WRKA01;s__WRKA01 sp009780575	77.79	0.3	d__Archaea;p__Thermoplasmatota;c__Thermoplasmata;o__Methanomassiliicoccales;f__Methanomethylophilaceae;g__WRKA01;s__	taxonomic classification defined by topology and ANI	N/A	GCA_009784745.1, s__WRKA01 sp009784745, 95.0, 78.36, 0.2; GCA_009780795.1, s__WRKA01 sp009780795, 95.0, 77.38, 0.3; GCA_009778265.1, s__WRKA01 sp009778265, 95.0, 77.26, 0.2; GCA_009776695.1, s__WRKA01 sp009776695, 95.0, 77.02, 0.34	24.23	11	0.909406	N/A
uncomplete_bin.119	p__Euryarchaeota (UID3)	148	187	124	92	86	6	3	0	0	50.3161	2.08959	40	0.530879	0.0198467	665268	5389	222	278	10603	10599	3309	3031	2996.7	2373.67	0.902345	11	866	bin.119	d__Archaea;p__Thermoplasmatota;c__Thermoplasmata;o__Methanomassiliicoccales;f__Methanomethylophilaceae;g__WRKA01;s__	N/A	N/A	N/A	N/A	N/A	GCA_009784745.1	95	d__Archaea;p__Thermoplasmatota;c__Thermoplasmata;o__Methanomassiliicoccales;f__Methanomethylophilaceae;g__WRKA01;s__WRKA01 sp009784745	78.64	0.54	d__Archaea;p__Thermoplasmatota;c__Thermoplasmata;o__Methanomassiliicoccales;f__Methanomethylophilaceae;g__WRKA01;s__	taxonomic classification defined by topology and ANI	N/A	GCA_009780795.1, s__WRKA01 sp009780795, 95.0, 77.81, 0.36; GCA_009776695.1, s__WRKA01 sp009776695, 95.0, 77.3, 0.35; GCA_009778265.1, s__WRKA01 sp009778265, 95.0, 76.57, 0.2; GCA_009780575.1, s__WRKA01 sp009780575, 95.0, 76.55, 0.25	33.19	11	0.969954	Genome not assigned to closest species as it falls outside its pre-defined ANI radius
uncomplete_bin.75	k__Archaea (UID2)	207	149	107	27	62	53	7	0	0	83.1057	44.752	48.65	0.505322	0.0167912	1736878	15286	423	597	22453	22451	5141	4131	4106.09	2883.74	0.898094	11	2189	bin.75	d__Archaea;p__Thermoplasmatota;c__Thermoplasmata;o__Methanomassiliicoccales;f__Methanomethylophilaceae;g__WRKA01;s__	N/A	N/A	N/A	N/A	N/A	GCA_009780575.1	95	d__Archaea;p__Thermoplasmatota;c__Thermoplasmata;o__Methanomassiliicoccales;f__Methanomethylophilaceae;g__WRKA01;s__WRKA01 sp009780575	77.8	0.25	d__Archaea;p__Thermoplasmatota;c__Thermoplasmata;o__Methanomassiliicoccales;f__Methanomethylophilaceae;g__WRKA01;s__	taxonomic classification defined by topology and ANI	N/A	GCA_009780795.1, s__WRKA01 sp009780795, 95.0, 78.42, 0.28; GCA_009776695.1, s__WRKA01 sp009776695, 95.0, 77.7, 0.28; GCA_009784745.1, s__WRKA01 sp009784745, 95.0, 77.5, 0.26; GCA_009778265.1, s__WRKA01 sp009778265, 95.0, 77.23, 0.24	38.76	11	0.907538	Genome has more than 28.3% of markers with multiple hits
uncomplete_bin.97	k__Archaea (UID2)	207	149	107	101	42	6	0	0	0	38.3178	4.6729	16.67	0.473206	0.0178764	808700	6258	232	313	15795	15793	3897	3503	3485.78	2563.71	0.881643	11	1051	bin.97	d__Archaea;p__Thermoplasmatota;c__Thermoplasmata;o__Methanomassiliicoccales;f__Methanomethylophilaceae;g__WRKA01;s__	N/A	N/A	N/A	N/A	N/A	GCA_009780795.1	95	d__Archaea;p__Thermoplasmatota;c__Thermoplasmata;o__Methanomassiliicoccales;f__Methanomethylophilaceae;g__WRKA01;s__WRKA01 sp009780795	77.85	0.31	d__Archaea;p__Thermoplasmatota;c__Thermoplasmata;o__Methanomassiliicoccales;f__Methanomethylophilaceae;g__WRKA01;s__	taxonomic classification defined by topology and ANI	N/A	GCA_009784745.1, s__WRKA01 sp009784745, 95.0, 77.65, 0.29; GCA_009780575.1, s__WRKA01 sp009780575, 95.0, 77.14, 0.18; GCA_009778265.1, s__WRKA01 sp009778265, 95.0, 76.68, 0.18; GCA_009776695.1, s__WRKA01 sp009776695, 95.0, 76.53, 0.19	23.17	11	0.94941	N/A
uncomplete_bin.118	o__Clostridiales (UID1212)	172	263	149	182	64	11	5	0	1	31.3033	9.50783	0	0.408022	0.0194908	8273688	93702	3028	4079	25422	17393	2781	2519	2732.39	2005.39	0.847447	11	10348	bin.118	d__Bacteria;p__;c__;o__;f__;g__;s__	N/A	N/A	N/A	N/A	N/A	GCF_000526795.1	95	d__Bacteria;p__Firmicutes_A;c__Clostridia;o__Oscillospirales;f__Ruminococcaceae;g__Ruminococcus;s__Ruminococcus flavefaciens_D	75.18	0.01	d__Bacteria;p__Firmicutes_A;c__Clostridia;o__;f__;g__;s__	taxonomic classification defined by topology and ANI	classification based on consensus between backbone and class-level tree	N/A	23.43	11	0.507007	N/A
uncomplete_bin.18	k__Bacteria (UID203)	5449	104	58	84	20	0	0	0	0	29.3103	0	0	0.53295	0.019311	747803	8450	304	414	6736	6736	2455	2224	2459.88	1785.88	0.884397	11	939	bin.18	d__Bacteria;p__Acidobacteriota;c__UBA6911;o__UBA6911;f__UBA6911;g__;s__	N/A	N/A	N/A	N/A	N/A	N/A	N/A	N/A	N/A	N/A	d__Bacteria;p__Acidobacteriota;c__UBA6911;o__UBA6911;f__UBA6911;g__;s__	taxonomic novelty determined using RED	classification based on placement in class-level tree	N/A	16.96	11	0.884301	N/A
uncomplete_bin.109	o__Actinomycetales (UID1696)	455	311	187	156	117	33	5	0	0	51.7838	16.4502	12.5	0.690105	0.0261226	7805582	82894	3168	4190	18967	18963	2462	2254	2463.88	1843.12	0.850335	11	10585	bin.109	d__Bacteria;p__Actinobacteriota;c__Actinomycetia;o__Streptosporangiales;f__Streptosporangiaceae;g__Trebonia;s__Trebonia sp009784565	GCA_009784565.1	95	d__Bacteria;p__Actinobacteriota;c__Actinomycetia;o__Streptosporangiales;f__Streptosporangiaceae;g__Trebonia;s__Trebonia sp009784565	95.95	0.59	GCA_009784565.1	95	d__Bacteria;p__Actinobacteriota;c__Actinomycetia;o__Streptosporangiales;f__Streptosporangiaceae;g__Trebonia;s__Trebonia sp009784565	95.95	0.59	d__Bacteria;p__Actinobacteriota;c__Actinomycetia;o__Streptosporangiales;f__Streptosporangiaceae;g__Trebonia;s__	taxonomic classification defined by topology and ANI	topological placement and ANI have congruent species assignments	GCA_017354375.1, s__Trebonia sp017354375, 95.0, 79.66, 0.33; GCF_007827045.1, s__Trebonia kvetii, 95.0, 77.29, 0.3	25.75	11	N/A	N/A
uncomplete_bin.62	k__Bacteria (UID203)	5449	104	58	80	22	2	0	0	0	29.232	1.88088	50	0.406602	0.0200212	1732931	54116	681	1207	14456	9497	2519	2012	2544.69	1390.9	0.81888	11	2054	bin.62	d__Bacteria;p__Bacteroidota;c__Bacteroidia;o__Bacteroidales;f__P3;g__WRKV01;s__	N/A	N/A	N/A	N/A	N/A	GCA_009783885.1	95	d__Bacteria;p__Bacteroidota;c__Bacteroidia;o__Bacteroidales;f__P3;g__WRKV01;s__WRKV01 sp009783885	77.16	0.28	d__Bacteria;p__Bacteroidota;c__Bacteroidia;o__Bacteroidales;f__P3;g__WRKV01;s__	taxonomic classification defined by topology and ANI	classification based on placement in class-level tree	GCA_009777915.1, s__WRKV01 sp009777915, 95.0, 77.39, 0.23; GCA_009785425.1, s__WRKV01 sp009785425, 95.0, 77.04, 0.2; GCA_009785505.1, s__WRKV01 sp009785505, 95.0, 76.73, 0.19	14.26	11	0.963799	N/A
uncomplete_bin.39	k__Bacteria (UID203)	5449	104	58	17	36	33	8	8	2	87.3824	102.774	0	0.394092	0.0301309	20337912	201359	9117	11511	11998	11996	2172	2027	2230.77	1749.33	0.880021	11	26137	bin.39	d__Bacteria;p__Bacteroidota;c__Bacteroidia;o__Bacteroidales;f__Salinivirgaceae;g__JAAYQU01;s__	N/A	N/A	N/A	N/A	N/A	GCA_012519055.1	95	d__Bacteria;p__Bacteroidota;c__Bacteroidia;o__Bacteroidales;f__Salinivirgaceae;g__JAAYQU01;s__JAAYQU01 sp012519055	74.53	0	d__Bacteria;p__Bacteroidota;c__Bacteroidia;o__Bacteroidales;f__Salinivirgaceae;g__JAAYQU01;s__	taxonomic classification defined by topology and ANI	classification based on placement in class-level tree	N/A	26.73	11	0.844887	Genome has more than 50.0% of markers with multiple hits
uncomplete_bin.49	k__Bacteria (UID2495)	2993	147	91	75	64	8	0	0	0	35.9347	7.69231	0	0.38177	0.0178813	1464544	16957	525	704	13829	13827	2829	2656	2789.61	2056.23	0.883649	11	1458	bin.49	d__Bacteria;p__Cloacimonadota;c__Cloacimonadia;o__Cloacimonadales;f__WRIO01;g__;s__	N/A	N/A	N/A	N/A	N/A	N/A	N/A	N/A	N/A	N/A	d__Bacteria;p__Cloacimonadota;c__Cloacimonadia;o__Cloacimonadales;f__WRIO01;g__;s__	taxonomic classification fully defined by topology	classification based on placement in class-level tree	N/A	32.39	11	0.795442	N/A
uncomplete_bin.98	k__Bacteria (UID2495)	2993	147	91	38	109	0	0	0	0	91.9845	0	0	0.418611	0.0144797	2351811	3051	167	204	90132	62226	19805	18104	14082.7	11513.5	0.877621	11	1905	bin.98	d__Bacteria;p__Cloacimonadota;c__Cloacimonadia;o__Cloacimonadales;f__WRIO01;g__;s__	N/A	N/A	N/A	N/A	N/A	N/A	N/A	N/A	N/A	N/A	d__Bacteria;p__Cloacimonadota;c__Cloacimonadia;o__Cloacimonadales;f__WRIO01;g__;s__	taxonomic classification fully defined by topology	classification based on placement in class-level tree	N/A	80.26	11	0.804511	N/A
uncomplete_bin.51	k__Bacteria (UID203)	5449	104	58	36	26	42	0	0	0	84.7179	53.3699	64.29	0.392027	0.0199684	4146159	21517	957	1190	25082	25082	5117	4661	4332.45	3466.09	0.884126	11	3627	bin.51	d__Bacteria;p__Cloacimonadota;c__Cloacimonadia;o__Cloacimonadales;f__WRIO01;g__WRIO01;s__	N/A	N/A	N/A	N/A	N/A	GCA_009782695.1	95	d__Bacteria;p__Cloacimonadota;c__Cloacimonadia;o__Cloacimonadales;f__WRIO01;g__WRIO01;s__WRIO01 sp009782695	75.16	0.04	d__Bacteria;p__Cloacimonadota;c__Cloacimonadia;o__Cloacimonadales;f__WRIO01;g__WRIO01;s__	taxonomic classification defined by topology and ANI	classification based on placement in class-level tree	N/A	27.01	11	0.847145	Genome has more than 49.2% of markers with multiple hits
uncomplete_bin.89	k__Bacteria (UID1453)	901	171	117	87	81	2	1	0	0	50.7757	1.7094	20	0.458345	0.019206	1120330	9397	324	434	13745	11830	3953	3261	3457.81	2559.75	0.894547	11	1372	bin.89	d__Bacteria;p__Cyanobacteria;c__Vampirovibrionia;o__Gastranaerophilales;f__RUG14156;g__;s__	N/A	N/A	N/A	N/A	N/A	N/A	N/A	N/A	N/A	N/A	d__Bacteria;p__Cyanobacteria;c__Vampirovibrionia;o__Gastranaerophilales;f__RUG14156;g__;s__	taxonomic classification fully defined by topology	classification based on placement in class-level tree	N/A	37.21	11	0.794738	N/A
uncomplete_bin.68	k__Bacteria (UID203)	5449	104	58	83	16	5	0	0	0	21.0711	3.9185	20	0.507782	0.0181225	574222	2935	232	276	7073	7073	2458	2331	2475.09	2069.88	0.875212	11	762	bin.68	d__Bacteria;p__Desulfobacterota_I;c__Desulfovibrionia;o__Desulfovibrionales;f__Desulfovibrionaceae;g__;s__	N/A	N/A	N/A	N/A	N/A	N/A	N/A	N/A	N/A	N/A	d__Bacteria;p__Desulfobacterota_I;c__Desulfovibrionia;o__Desulfovibrionales;f__Desulfovibrionaceae;g__;s__	taxonomic novelty determined using RED	classification based on placement in class-level tree	N/A	14.48	11	0.765253	Genome domain questionable ( 16.7% Bacterial, 7.5% Archaeal)
uncomplete_bin.101	k__Bacteria (UID203)	5449	103	57	68	30	5	0	0	0	43.8915	8.77193	40	0.573284	0.030069	2302061	20778	785	1040	14652	11403	3015	2710	2932.56	2193.54	0.90271	11	2986	bin.101	d__Bacteria;p__Desulfobacterota_I;c__Desulfovibrionia;o__Desulfovibrionales;f__Desulfovibrionaceae;g__Frigididesulfovibrio;s__	N/A	N/A	N/A	N/A	N/A	GCA_009783025.1	95	d__Bacteria;p__Desulfobacterota_I;c__Desulfovibrionia;o__Desulfovibrionales;f__Desulfovibrionaceae;g__Frigididesulfovibrio;s__Frigididesulfovibrio sp009783025	83.3	0.25	d__Bacteria;p__Desulfobacterota_I;c__Desulfovibrionia;o__Desulfovibrionales;f__Desulfovibrionaceae;g__Frigididesulfovibrio;s__	taxonomic classification defined by topology and ANI	classification based on placement in class-level tree	GCA_002293605.1, s__Frigididesulfovibrio sp002293605, 95.0, 77.66, 0.22; GCF_000430005.1, s__Frigididesulfovibrio cuneatus, 95.0, 75.7, 0.05	26.59	11	0.961701	N/A
uncomplete_bin.122	k__Bacteria (UID203)	5449	103	57	17	36	49	1	0	0	85.8852	45.6619	53.85	0.565789	0.0292342	3941783	57541	975	1724	30343	26744	4792	3371	4042.85	2253.04	0.860227	11	4572	bin.122	d__Bacteria;p__Desulfobacterota_I;c__Desulfovibrionia;o__Desulfovibrionales;f__Desulfovibrionaceae;g__Frigididesulfovibrio;s__	N/A	N/A	N/A	N/A	N/A	GCA_009783025.1	95	d__Bacteria;p__Desulfobacterota_I;c__Desulfovibrionia;o__Desulfovibrionales;f__Desulfovibrionaceae;g__Frigididesulfovibrio;s__Frigididesulfovibrio sp009783025	86.36	0.46	d__Bacteria;p__Desulfobacterota_I;c__Desulfovibrionia;o__Desulfovibrionales;f__Desulfovibrionaceae;g__Frigididesulfovibrio;s__	taxonomic classification defined by topology and ANI	classification based on placement in class-level tree	GCA_002293605.1, s__Frigididesulfovibrio sp002293605, 95.0, 78.5, 0.33; GCF_000430005.1, s__Frigididesulfovibrio cuneatus, 95.0, 76.66, 0.06	26.91	11	0.974879	Genome has more than 48.3% of markers with multiple hits
uncomplete_bin.2	k__Bacteria (UID203)	5449	104	58	44	21	37	2	0	0	82.7586	56.8966	25.58	0.560378	0.0264825	4445146	12902	730	920	40507	40505	8132	7262	6089.24	4817.66	0.901006	11	4046	bin.2	d__Bacteria;p__Fibrobacterota;c__Chitinivibrionia;o__Chitinivibrionales;f__Chitinispirillaceae;g__GUT77;s__	N/A	N/A	N/A	N/A	N/A	N/A	N/A	N/A	N/A	N/A	d__Bacteria;p__Fibrobacterota;c__Chitinivibrionia;o__Chitinivibrionales;f__Chitinispirillaceae;g__GUT77;s__	ANI	classification based on placement in class-level tree	GCA_009786575.1, s__GUT77 sp009786575, 95.0, 79.02, 0.43; GCA_009786415.1, s__GUT77 sp009786415, 95.0, 78.76, 0.44; GCA_001462255.1, s__GUT77 sp001462255, 95.0, 76.07, 0.11	23.47	11	0.943791	Genome has more than 53.3% of markers with multiple hits
uncomplete_bin.78	k__Bacteria (UID2495)	2993	147	91	66	78	3	0	0	0	56.4132	2.2977	0	0.451664	0.0177247	1455827	5894	474	563	10575	10573	3344	3031	3071.36	2575.37	0.895122	11	1586	bin.78	d__Bacteria;p__Fibrobacterota;c__Chitinivibrionia;o__Chitinivibrionales;f__Chitinispirillaceae;g__WRCH01;s__	N/A	N/A	N/A	N/A	N/A	GCA_009784115.1	95	d__Bacteria;p__Fibrobacterota;c__Chitinivibrionia;o__Chitinivibrionales;f__Chitinispirillaceae;g__WRCH01;s__WRCH01 sp009784115	81.45	0.72	d__Bacteria;p__Fibrobacterota;c__Chitinivibrionia;o__Chitinivibrionales;f__Chitinispirillaceae;g__WRCH01;s__	taxonomic classification defined by topology and ANI	classification based on placement in class-level tree	N/A	49.76	11	0.965035	Genome not assigned to closest species as it falls outside its pre-defined ANI radius
uncomplete_bin.76	k__Bacteria (UID2495)	2993	147	91	66	67	14	0	0	0	54.2281	6.31329	71.43	0.434776	0.0219402	1833050	39092	551	1019	14283	12694	3681	2576	3326.77	1760.51	0.818484	11	2119	bin.76	d__Bacteria;p__Fibrobacterota;c__Chitinivibrionia;o__Chitinivibrionales;f__WRFX01;g__WRFX01;s__	N/A	N/A	N/A	N/A	N/A	GCA_009779925.1	95	d__Bacteria;p__Fibrobacterota;c__Chitinivibrionia;o__Chitinivibrionales;f__WRFX01;g__WRFX01;s__WRFX01 sp009779925	86.37	0.79	d__Bacteria;p__Fibrobacterota;c__Chitinivibrionia;o__Chitinivibrionales;f__WRFX01;g__WRFX01;s__	taxonomic classification defined by topology and ANI	classification based on placement in class-level tree	GCA_009787445.1, s__WRFX01 sp009787445, 95.0, 77.59, 0.33	39.04	11	0.963149	Genome not assigned to closest species as it falls outside its pre-defined ANI radius;Genome has more than 10.0% of markers with multiple hits
uncomplete_bin.110	o__Clostridiales (UID1212)	172	263	149	200	62	1	0	0	0	19.1875	0.167785	0	0.442899	0.0146059	380445	1602	134	156	8331	7606	2913	2856	2839.14	2428.48	0.930221	11	430	bin.110	d__Bacteria;p__Firmicutes_A;c__Clostridia;o__Christensenellales;f__;g__;s__	N/A	N/A	N/A	N/A	N/A	N/A	N/A	N/A	N/A	N/A	d__Bacteria;p__Firmicutes_A;c__Clostridia;o__Christensenellales;f__;g__;s__	taxonomic classification fully defined by topology	classification based on placement in class-level tree	N/A	21.66	11	0.680768	N/A
uncomplete_bin.95	k__Bacteria (UID203)	5449	104	58	93	11	0	0	0	0	15.5172	0	0	0.429367	0.018588	335283	1741	134	155	7025	7015	2550	2473	2502.11	2151.88	0.921037	11	399	bin.95	d__Bacteria;p__Firmicutes_A;c__Clostridia;o__Christensenellales;f__;g__;s__	N/A	N/A	N/A	N/A	N/A	N/A	N/A	N/A	N/A	N/A	d__Bacteria;p__Firmicutes_A;c__Clostridia;o__Christensenellales;f__;g__;s__	taxonomic novelty determined using RED	classification based on placement in class-level tree	N/A	13.68	11	0.747863	N/A
uncomplete_bin.16	k__Bacteria (UID203)	5449	104	58	77	27	0	0	0	0	29.3887	0	0	0.510398	0.0174721	353120	1755	127	152	9509	8169	2856	2729	2780.47	2311.61	0.948193	11	438	bin.16	d__Bacteria;p__Firmicutes_A;c__Clostridia;o__Christensenellales;f__DTU072;g__;s__	N/A	N/A	N/A	N/A	N/A	N/A	N/A	N/A	N/A	N/A	d__Bacteria;p__Firmicutes_A;c__Clostridia;o__Christensenellales;f__DTU072;g__;s__	taxonomic classification fully defined by topology	classification based on placement in class-level tree	N/A	22.56	11	0.800848	N/A
uncomplete_bin.117	c__Clostridia (UID1118)	387	223	124	27	192	4	0	0	0	84.3414	1.84053	0	0.44369	0.0210465	1487294	2718	183	221	63362	61883	10673	9921	8127.29	6717.54	0.917962	11	1308	bin.117	d__Bacteria;p__Firmicutes_A;c__Clostridia;o__Christensenellales;f__DTU072;g__WQYD01;s__	N/A	N/A	N/A	N/A	N/A	GCA_009781445.1	95	d__Bacteria;p__Firmicutes_A;c__Clostridia;o__Christensenellales;f__DTU072;g__WQYD01;s__WQYD01 sp009781445	75.47	0.05	d__Bacteria;p__Firmicutes_A;c__Clostridia;o__Christensenellales;f__DTU072;g__WQYD01;s__	taxonomic classification defined by topology and ANI	classification based on placement in class-level tree	N/A	79.77	11	0.90864	N/A
uncomplete_bin.113	k__Bacteria (UID203)	5449	104	58	75	23	6	0	0	0	19.0909	0.940439	0	0.482146	0.0189208	398175	1660	149	178	11114	11112	2728	2658	2672.32	2227.61	0.914399	11	472	bin.113	d__Bacteria;p__Firmicutes_A;c__Clostridia;o__Christensenellales;f__DUVY01;g__;s__	N/A	N/A	N/A	N/A	N/A	N/A	N/A	N/A	N/A	N/A	d__Bacteria;p__Firmicutes_A;c__Clostridia;o__Christensenellales;f__DUVY01;g__;s__	taxonomic novelty determined using RED	classification based on placement in class-level tree	N/A	17.04	11	0.775385	N/A
uncomplete_bin.131	o__Clostridiales (UID1212)	172	263	149	103	158	2	0	0	0	62.7768	0.894855	0	0.437714	0.012609	1424273	1415	96	116	52570	52568	26668	25170	14836.2	12266	0.910485	11	1413	bin.131	d__Bacteria;p__Firmicutes_A;c__Clostridia;o__Christensenellales;f__UBA1242;g__;s__	N/A	N/A	N/A	N/A	N/A	N/A	N/A	N/A	N/A	N/A	d__Bacteria;p__Firmicutes_A;c__Clostridia;o__Christensenellales;f__UBA1242;g__;s__	taxonomic novelty determined using RED	classification based on placement in class-level tree	N/A	67.85	11	0.8781	N/A
uncomplete_bin.56	o__Clostridiales (UID1212)	172	263	149	127	132	4	0	0	0	45.8406	1.08361	25	0.453186	0.0159228	922230	6151	120	200	34052	22399	9794	7168	7685.25	4580.4	0.912356	11	1048	bin.56	d__Bacteria;p__Firmicutes_A;c__Clostridia;o__Christensenellales;f__UBA1242;g__;s__	N/A	N/A	N/A	N/A	N/A	N/A	N/A	N/A	N/A	N/A	d__Bacteria;p__Firmicutes_A;c__Clostridia;o__Christensenellales;f__UBA1242;g__;s__	taxonomic classification fully defined by topology	classification based on placement in class-level tree	N/A	49.21	11	0.857273	N/A
uncomplete_bin.71	o__Clostridiales (UID1212)	172	263	149	130	130	3	0	0	0	48.4893	0.727069	0	0.454884	0.0193681	889483	2876	145	182	35248	34194	8567	7716	6134.37	4871.47	0.927428	11	1019	bin.71	d__Bacteria;p__Firmicutes_A;c__Clostridia;o__Christensenellales;f__UBA1242;g__;s__	N/A	N/A	N/A	N/A	N/A	N/A	N/A	N/A	N/A	N/A	d__Bacteria;p__Firmicutes_A;c__Clostridia;o__Christensenellales;f__UBA1242;g__;s__	taxonomic novelty determined using RED	classification based on placement in class-level tree	N/A	46.66	11	0.876431	N/A
uncomplete_bin.19	o__Clostridiales (UID1212)	172	263	149	176	86	1	0	0	0	35.1457	0.671141	0	0.544082	0.0253124	1007569	8389	281	383	14124	14120	3856	3374	3585.65	2608.83	0.908376	11	1172	bin.19	d__Bacteria;p__Firmicutes_A;c__Clostridia;o__Lachnospirales;f__;g__;s__	N/A	N/A	N/A	N/A	N/A	N/A	N/A	N/A	N/A	N/A	d__Bacteria;p__Firmicutes_A;c__Clostridia;o__Lachnospirales;f__;g__;s__	taxonomic novelty determined using RED	classification based on placement in class-level tree	N/A	25.3	11	0.739329	N/A
uncomplete_bin.90	o__Clostridiales (UID1212)	172	263	149	171	83	6	3	0	0	32.0134	0.859899	13.33	0.442522	0.018882	714349	7936	277	374	7981	6240	2593	2333	2578.88	1888.8	0.885667	11	864	bin.90	d__Bacteria;p__Firmicutes_A;c__Clostridia;o__Lachnospirales;f__;g__;s__	N/A	N/A	N/A	N/A	N/A	N/A	N/A	N/A	N/A	N/A	d__Bacteria;p__Firmicutes_A;c__Clostridia;o__Lachnospirales;f__;g__;s__	taxonomic classification fully defined by topology	classification based on placement in class-level tree	N/A	27.92	11	0.623068	N/A
uncomplete_bin.114	root (UID1)	5656	56	24	54	2	0	0	0	0	8.33333	0	0	0.516481	0.0216659	433979	4565	172	235	8835	7313	2450	2211	2523.13	1827.29	0.920257	11	598	bin.114	d__Bacteria;p__Firmicutes_A;c__Clostridia;o__Lachnospirales;f__WQUN01;g__;s__	N/A	N/A	N/A	N/A	N/A	N/A	N/A	N/A	N/A	N/A	d__Bacteria;p__Firmicutes_A;c__Clostridia;o__Lachnospirales;f__WQUN01;g__;s__	taxonomic classification fully defined by topology	classification based on placement in class-level tree	N/A	11.58	11	0.823635	N/A
uncomplete_bin.41	k__Bacteria (UID203)	5449	103	57	19	33	22	12	15	2	84.1308	80.7974	28.9	0.496472	0.0296946	6369962	86352	2005	3039	14279	13179	3431	2838	3177.04	2067.66	0.886377	11	7813	bin.41	d__Bacteria;p__Firmicutes_A;c__Clostridia;o__Lachnospirales;f__WQUN01;g__;s__	N/A	N/A	N/A	N/A	N/A	N/A	N/A	N/A	N/A	N/A	d__Bacteria;p__Firmicutes_A;c__Clostridia;o__Lachnospirales;f__WQUN01;g__;s__	taxonomic classification fully defined by topology	classification based on placement in class-level tree	N/A	22.66	11	0.819848	Genome has more than 52.5% of markers with multiple hits
uncomplete_bin.47	k__Bacteria (UID203)	5449	103	57	80	23	0	0	0	0	30.622	0	0	0.558073	0.0238176	824030	6444	292	377	9301	9299	2995	2801	2822.02	2168.66	0.911409	11	1079	bin.47	d__Bacteria;p__Firmicutes_A;c__Clostridia;o__Lachnospirales;f__WQUN01;g__;s__	N/A	N/A	N/A	N/A	N/A	N/A	N/A	N/A	N/A	N/A	d__Bacteria;p__Firmicutes_A;c__Clostridia;o__Lachnospirales;f__WQUN01;g__;s__	taxonomic classification fully defined by topology	classification based on placement in class-level tree	N/A	19.4	11	0.814103	N/A
uncomplete_bin.70	k__Bacteria (UID203)	5449	98	58	77	19	2	0	0	0	27.8997	2.58621	0	0.441549	0.0228532	4552841	77815	1621	2507	22588	22584	2838	2392	2808.66	1785.01	0.843459	11	5667	bin.70	d__Bacteria;p__Firmicutes_A;c__Clostridia;o__Lachnospirales;f__WQUN01;g__;s__	N/A	N/A	N/A	N/A	N/A	GCA_009782085.1	95	d__Bacteria;p__Firmicutes_A;c__Clostridia;o__Lachnospirales;f__WQUN01;g__WQUN01;s__WQUN01 sp009782085	74.6	0	d__Bacteria;p__Firmicutes_A;c__Clostridia;o__Lachnospirales;f__WQUN01;g__;s__	taxonomic classification defined by topology and ANI	classification based on placement in class-level tree	N/A	16.36	11	0.780828	N/A
uncomplete_bin.72	o__Clostridiales (UID1212)	172	263	149	83	176	4	0	0	0	69.0818	1.90157	0	0.512027	0.0290903	2142853	22037	406	692	22387	16513	6440	4696	5277.96	3064.76	0.868669	11	2290	bin.72	d__Bacteria;p__Firmicutes_A;c__Clostridia;o__Lachnospirales;f__WQUN01;g__;s__	N/A	N/A	N/A	N/A	N/A	N/A	N/A	N/A	N/A	N/A	d__Bacteria;p__Firmicutes_A;c__Clostridia;o__Lachnospirales;f__WQUN01;g__;s__	taxonomic classification fully defined by topology	classification based on placement in class-level tree	N/A	56.83	11	0.81515	N/A
uncomplete_bin.73	o__Clostridiales (UID1212)	172	263	149	150	96	17	0	0	0	48.1026	8.38926	94.12	0.548747	0.0310032	1298640	18226	372	568	14002	14002	3980	3091	3490.97	2254.25	0.870857	11	1595	bin.73	d__Bacteria;p__Firmicutes_A;c__Clostridia;o__Lachnospirales;f__WQUN01;g__;s__	N/A	N/A	N/A	N/A	N/A	N/A	N/A	N/A	N/A	N/A	d__Bacteria;p__Firmicutes_A;c__Clostridia;o__Lachnospirales;f__WQUN01;g__;s__	taxonomic classification fully defined by topology	classification based on placement in class-level tree	N/A	31.75	11	0.81378	N/A
uncomplete_bin.86	k__Bacteria (UID203)	5449	103	57	87	16	0	0	0	0	25.4386	0	0	0.558098	0.0195754	945340	6173	306	383	9572	9570	3348	3180	3089.35	2452.13	0.91714	11	1144	bin.86	d__Bacteria;p__Firmicutes_A;c__Clostridia;o__Lachnospirales;f__WQUN01;g__;s__	N/A	N/A	N/A	N/A	N/A	N/A	N/A	N/A	N/A	N/A	d__Bacteria;p__Firmicutes_A;c__Clostridia;o__Lachnospirales;f__WQUN01;g__;s__	taxonomic classification fully defined by topology	classification based on placement in class-level tree	N/A	22.9	11	0.814562	N/A
uncomplete_bin.10	k__Bacteria (UID203)	5449	103	57	87	16	0	0	0	0	20.3509	0	0	0.550081	0.0216891	688975	7464	265	357	9212	9203	2637	2363	2599.91	1908.99	0.904616	11	867	bin.10	d__Bacteria;p__Firmicutes_A;c__Clostridia;o__Lachnospirales;f__WQUN01;g__WQRX01;s__	N/A	N/A	N/A	N/A	N/A	N/A	N/A	N/A	N/A	N/A	d__Bacteria;p__Firmicutes_A;c__Clostridia;o__Lachnospirales;f__WQUN01;g__WQRX01;s__	ANI	classification based on placement in class-level tree	GCA_009779755.1, s__WQRX01 sp009779755, 95.0, 80.08, 0.43; GCA_009780585.1, s__WQRX01 sp009780585, 95.0, 80.04, 0.46; GCA_009787785.1, s__WQRX01 sp009787785, 95.0, 76.21, 0.2; GCA_009781755.1, s__WQRX01 sp009781755, 95.0, 74.61, 0.04; GCA_009786535.1, s__WQRX01 sp009786535, 95.0, 74.56, 0.07	11.02	11	0.968195	N/A
uncomplete_bin.138	k__Bacteria (UID203)	5449	103	57	84	19	0	0	0	0	25.0399	0	0	0.55303	0.0263909	1016483	7088	366	453	8418	7519	2812	2634	2777.28	2228.25	0.91742	11	1281	bin.138	d__Bacteria;p__Firmicutes_A;c__Clostridia;o__Lachnospirales;f__WQUN01;g__WQRX01;s__	N/A	N/A	N/A	N/A	N/A	N/A	N/A	N/A	N/A	N/A	d__Bacteria;p__Firmicutes_A;c__Clostridia;o__Lachnospirales;f__WQUN01;g__WQRX01;s__	ANI	classification based on placement in class-level tree	GCA_009781755.1, s__WQRX01 sp009781755, 95.0, 78.63, 0.02; GCA_009779755.1, s__WQRX01 sp009779755, 95.0, 77.15, 0.14; GCA_009780585.1, s__WQRX01 sp009780585, 95.0, 77.01, 0.27; GCA_009787785.1, s__WQRX01 sp009787785, 95.0, 76.84, 0.25; GCA_009786535.1, s__WQRX01 sp009786535, 95.0, 76.04, 0.08	18.67	11	0.954493	N/A
uncomplete_bin.141	k__Bacteria (UID203)	5449	103	57	90	13	0	0	0	0	14.8325	0	0	0.544168	0.0211528	585856	6910	226	311	9016	8812	2549	2247	2592.28	1861.56	0.904162	11	746	bin.141	d__Bacteria;p__Firmicutes_A;c__Clostridia;o__Lachnospirales;f__WQUN01;g__WQRX01;s__	N/A	N/A	N/A	N/A	N/A	N/A	N/A	N/A	N/A	N/A	d__Bacteria;p__Firmicutes_A;c__Clostridia;o__Lachnospirales;f__WQUN01;g__WQRX01;s__	ANI	classification based on placement in class-level tree	GCA_009780585.1, s__WQRX01 sp009780585, 95.0, 78.31, 0.24; GCA_009787785.1, s__WQRX01 sp009787785, 95.0, 77.65, 0.21; GCA_009779755.1, s__WQRX01 sp009779755, 95.0, 76.94, 0.22; GCA_009786535.1, s__WQRX01 sp009786535, 95.0, 76.75, 0.07; GCA_009781755.1, s__WQRX01 sp009781755, 95.0, 75.48, 0.09	13.64	11	0.952173	N/A
uncomplete_bin.24	o__Clostridiales (UID1212)	172	263	149	140	109	14	0	0	0	49.2855	5.53691	71.43	0.565761	0.021897	1668998	17065	461	650	15401	13543	4224	3460	3620.39	2541.44	0.892731	11	1934	bin.24	d__Bacteria;p__Firmicutes_A;c__Clostridia;o__Lachnospirales;f__WQUN01;g__WQRX01;s__	N/A	N/A	N/A	N/A	N/A	N/A	N/A	N/A	N/A	N/A	d__Bacteria;p__Firmicutes_A;c__Clostridia;o__Lachnospirales;f__WQUN01;g__WQRX01;s__	ANI	classification based on placement in class-level tree	GCA_009780585.1, s__WQRX01 sp009780585, 95.0, 77.17, 0.39; GCA_009779755.1, s__WQRX01 sp009779755, 95.0, 77.14, 0.31; GCA_009787785.1, s__WQRX01 sp009787785, 95.0, 77.0, 0.25; GCA_009781755.1, s__WQRX01 sp009781755, 95.0, 76.42, 0.09; GCA_009786535.1, s__WQRX01 sp009786535, 95.0, 75.77, 0.08	40.69	11	0.953989	N/A
uncomplete_bin.27	k__Bacteria (UID203)	5449	103	57	68	33	2	0	0	0	48.5646	2.63158	50	0.507053	0.0213913	1581392	7847	305	406	26751	22561	6587	5949	5184.89	3875.73	0.916561	11	1652	bin.27	d__Bacteria;p__Firmicutes_A;c__Clostridia;o__Lachnospirales;f__WQUN01;g__WQRX01;s__	N/A	N/A	N/A	N/A	N/A	N/A	N/A	N/A	N/A	N/A	d__Bacteria;p__Firmicutes_A;c__Clostridia;o__Lachnospirales;f__WQUN01;g__WQRX01;s__	ANI	classification based on placement in class-level tree	GCA_009787785.1, s__WQRX01 sp009787785, 95.0, 77.26, 0.35; GCA_009780585.1, s__WQRX01 sp009780585, 95.0, 77.12, 0.32; GCA_009779755.1, s__WQRX01 sp009779755, 95.0, 77.12, 0.34; GCA_009786535.1, s__WQRX01 sp009786535, 95.0, 76.32, 0.21; GCA_009781755.1, s__WQRX01 sp009781755, 95.0, 76.07, 0.12	43.15	11	0.94962	N/A
uncomplete_bin.36	o__Clostridiales (UID1212)	172	263	149	34	224	5	0	0	0	82.6202	2.46085	0	0.471943	0.0263435	2716144	3390	122	165	109555	109553	36709	30397	22263.5	16440.9	0.91525	11	2585	bin.36	d__Bacteria;p__Firmicutes_A;c__Clostridia;o__Lachnospirales;f__WQUN01;g__WQRX01;s__	N/A	N/A	N/A	N/A	N/A	N/A	N/A	N/A	N/A	N/A	d__Bacteria;p__Firmicutes_A;c__Clostridia;o__Lachnospirales;f__WQUN01;g__WQRX01;s__	ANI	classification based on placement in class-level tree	GCA_009779755.1, s__WQRX01 sp009779755, 95.0, 78.05, 0.35; GCA_009780585.1, s__WQRX01 sp009780585, 95.0, 78.05, 0.37; GCA_009787785.1, s__WQRX01 sp009787785, 95.0, 76.66, 0.17; GCA_009786535.1, s__WQRX01 sp009786535, 95.0, 76.41, 0.14; GCA_009781755.1, s__WQRX01 sp009781755, 95.0, 76.38, 0.11	92.47	11	0.958687	N/A
uncomplete_bin.43	o__Clostridiales (UID1212)	172	263	149	56	203	4	0	0	0	73.406	1.73378	25	0.503268	0.022588	2683180	7804	206	315	63096	56181	20290	16311	13025.1	8493.26	0.916596	11	2677	bin.43	d__Bacteria;p__Firmicutes_A;c__Clostridia;o__Lachnospirales;f__WQUN01;g__WQRX01;s__	N/A	N/A	N/A	N/A	N/A	N/A	N/A	N/A	N/A	N/A	d__Bacteria;p__Firmicutes_A;c__Clostridia;o__Lachnospirales;f__WQUN01;g__WQRX01;s__	ANI	classification based on placement in class-level tree	GCA_009779755.1, s__WQRX01 sp009779755, 95.0, 79.45, 0.49; GCA_009780585.1, s__WQRX01 sp009780585, 95.0, 79.37, 0.48; GCA_009787785.1, s__WQRX01 sp009787785, 95.0, 77.38, 0.26; GCA_009786535.1, s__WQRX01 sp009786535, 95.0, 76.51, 0.14; GCA_009781755.1, s__WQRX01 sp009781755, 95.0, 76.14, 0.13	80.58	11	0.958581	N/A
uncomplete_bin.48	o__Clostridiales (UID1212)	172	263	149	101	151	11	0	0	0	53.9966	3.53468	27.27	0.49161	0.033752	2437259	16680	548	746	17478	17478	5181	4815	4447.55	3244.74	0.887727	11	2828	bin.48	d__Bacteria;p__Firmicutes_A;c__Clostridia;o__Lachnospirales;f__WQUN01;g__WQRX01;s__	N/A	N/A	N/A	N/A	N/A	GCA_009781755.1	95	d__Bacteria;p__Firmicutes_A;c__Clostridia;o__Lachnospirales;f__WQUN01;g__WQRX01;s__WQRX01 sp009781755	76.52	0.1	d__Bacteria;p__Firmicutes_A;c__Clostridia;o__Lachnospirales;f__WQUN01;g__WQRX01;s__	taxonomic classification defined by topology and ANI	classification based on placement in class-level tree	GCA_009787785.1, s__WQRX01 sp009787785, 95.0, 76.54, 0.12; GCA_009779755.1, s__WQRX01 sp009779755, 95.0, 76.43, 0.13; GCA_009780585.1, s__WQRX01 sp009780585, 95.0, 76.41, 0.17; GCA_009786535.1, s__WQRX01 sp009786535, 95.0, 76.31, 0.1	54.81	11	0.939495	N/A
uncomplete_bin.137	o__Clostridiales (UID1212)	172	263	149	64	76	69	40	9	5	77.2352	80.144	17.41	0.467819	0.0265368	5447444	44180	1860	2372	19316	17730	3101	2907	2928.73	2277.94	0.896614	11	6425	bin.137	d__Bacteria;p__Firmicutes_A;c__Clostridia;o__Lachnospirales;f__WQUN01;g__WQVC01;s__	N/A	N/A	N/A	N/A	N/A	N/A	N/A	N/A	N/A	N/A	d__Bacteria;p__Firmicutes_A;c__Clostridia;o__Lachnospirales;f__WQUN01;g__WQVC01;s__	ANI	classification based on placement in class-level tree	GCA_009779835.1, s__WQVC01 sp009779835, 95.0, 77.28, 0.14; GCA_009777845.1, s__WQVC01 sp009777845, 95.0, 76.78, 0.08; GCA_009786975.1, s__WQVC01 sp009786975, 95.0, 76.57, 0.18; GCA_009788055.1, s__WQVC01 sp009788055, 95.0, 76.35, 0.13; GCA_009786685.1, s__WQVC01 sp009786685, 95.0, 76.11, 0.11; GCA_009783395.1, s__WQVC01 sp009783395, 95.0, 76.08, 0.09; GCA_009781765.1, s__WQVC01 sp009781765, 95.0,…	25.06	11	0.945002	Genome has more than 51.7% of markers with multiple hits
uncomplete_bin.46	o__Clostridiales (UID1212)	172	263	149	147	112	4	0	0	0	46.1193	0.693512	50	0.468533	0.016416	1300047	8294	316	405	17930	17926	4933	4471	4114.07	3189.51	0.922462	11	1365	bin.46	d__Bacteria;p__Firmicutes_A;c__Clostridia;o__Lachnospirales;f__WQUN01;g__WQVC01;s__	N/A	N/A	N/A	N/A	N/A	GCA_009777845.1	95	d__Bacteria;p__Firmicutes_A;c__Clostridia;o__Lachnospirales;f__WQUN01;g__WQVC01;s__WQVC01 sp009777845	76.01	0.16	d__Bacteria;p__Firmicutes_A;c__Clostridia;o__Lachnospirales;f__WQUN01;g__WQVC01;s__	taxonomic classification defined by topology and ANI	classification based on placement in class-level tree	GCA_009779835.1, s__WQVC01 sp009779835, 95.0, 76.4, 0.13; GCA_009786975.1, s__WQVC01 sp009786975, 95.0, 76.12, 0.09; GCA_009785665.1, s__WQVC01 sp009785665, 95.0, 75.85, 0.08; GCA_009786685.1, s__WQVC01 sp009786685, 95.0, 75.83, 0.09; GCA_009786925.1, s__WQVC01 sp009786925, 95.0, 75.78, 0.04; GCA_009781765.1, s__WQVC01 sp009781765, 95.0, 75.78, 0.09; GCA_009788055.1, s__WQVC01 sp009788055, 95.0, …	43.29	11	0.951231	N/A
uncomplete_bin.52	o__Clostridiales (UID1212)	172	263	149	32	228	3	0	0	0	84.809	1.36326	0	0.460179	0.0213103	2409881	7834	236	323	82709	82701	14679	13963	10211.4	7436.68	0.895409	11	2366	bin.52	d__Bacteria;p__Firmicutes_A;c__Clostridia;o__Lachnospirales;f__WQUN01;g__WQVC01;s__	N/A	N/A	N/A	N/A	N/A	N/A	N/A	N/A	N/A	N/A	d__Bacteria;p__Firmicutes_A;c__Clostridia;o__Lachnospirales;f__WQUN01;g__WQVC01;s__	ANI	classification based on placement in class-level tree	GCA_009779835.1, s__WQVC01 sp009779835, 95.0, 77.34, 0.16; GCA_009783395.1, s__WQVC01 sp009783395, 95.0, 76.75, 0.12; GCA_009786975.1, s__WQVC01 sp009786975, 95.0, 76.73, 0.17; GCA_009781765.1, s__WQVC01 sp009781765, 95.0, 76.63, 0.17; GCA_009788055.1, s__WQVC01 sp009788055, 95.0, 76.59, 0.19; GCA_009785665.1, s__WQVC01 sp009785665, 95.0, 76.51, 0.11; GCA_009777845.1, s__WQVC01 sp009777845, 95.0,…	82.64	11	0.941691	N/A
uncomplete_bin.9	o__Clostridiales (UID1212)	172	263	149	150	101	12	0	0	0	44.022	5.00839	33.33	0.464432	0.0246745	1494837	16942	515	706	11980	11302	2978	2627	2902.6	2093.34	0.904946	11	1721	bin.9	d__Bacteria;p__Firmicutes_A;c__Clostridia;o__Lachnospirales;f__WRAA01;g__;s__	N/A	N/A	N/A	N/A	N/A	N/A	N/A	N/A	N/A	N/A	d__Bacteria;p__Firmicutes_A;c__Clostridia;o__Lachnospirales;f__WRAA01;g__;s__	taxonomic novelty determined using RED	classification based on placement in class-level tree	N/A	29.47	11	0.745057	N/A
uncomplete_bin.107	k__Bacteria (UID203)	5449	103	57	81	20	2	0	0	0	19.0112	2.63158	100	0.53043	0.0172679	688577	8176	275	373	9171	7285	2558	2252	2503.92	1824.13	0.899124	11	898	bin.107	d__Bacteria;p__Firmicutes_A;c__Clostridia;o__Lachnospirales;f__WRAX01;g__;s__	N/A	N/A	N/A	N/A	N/A	N/A	N/A	N/A	N/A	N/A	d__Bacteria;p__Firmicutes_A;c__Clostridia;o__Lachnospirales;f__WRAX01;g__;s__	taxonomic classification fully defined by topology	classification based on placement in class-level tree	N/A	18.29	11	0.784986	N/A
uncomplete_bin.37	o__Clostridiales (UID1212)	172	263	149	59	201	3	0	0	0	78.7331	2.01342	0	0.515442	0.0206171	2207720	19636	315	557	31298	28295	9377	6543	7008.63	3928.34	0.885573	11	2353	bin.37	d__Bacteria;p__Firmicutes_A;c__Clostridia;o__Lachnospirales;f__WRAX01;g__;s__	N/A	N/A	N/A	N/A	N/A	N/A	N/A	N/A	N/A	N/A	d__Bacteria;p__Firmicutes_A;c__Clostridia;o__Lachnospirales;f__WRAX01;g__;s__	taxonomic classification fully defined by topology	classification based on placement in class-level tree	N/A	70.55	11	0.770358	N/A
uncomplete_bin.4	k__Bacteria (UID203)	5449	103	57	79	23	1	0	0	0	26.4115	1.75439	0	0.525023	0.0216303	878510	6303	317	399	8983	8981	2861	2764	2771.32	2185.98	0.917629	11	1028	bin.4	d__Bacteria;p__Firmicutes_A;c__Clostridia;o__Lachnospirales;f__WRAX01;g__;s__	N/A	N/A	N/A	N/A	N/A	N/A	N/A	N/A	N/A	N/A	d__Bacteria;p__Firmicutes_A;c__Clostridia;o__Lachnospirales;f__WRAX01;g__;s__	taxonomic classification fully defined by topology	classification based on placement in class-level tree	N/A	22.06	11	0.774808	N/A
uncomplete_bin.88	k__Bacteria (UID203)	5449	103	57	69	29	5	0	0	0	42.5837	6.14035	0	0.518944	0.0216813	1380652	9798	520	637	8898	8898	2649	2463	2655.1	2152.05	0.919485	11	1626	bin.88	d__Bacteria;p__Firmicutes_A;c__Clostridia;o__Lachnospirales;f__WRAX01;g__;s__	N/A	N/A	N/A	N/A	N/A	N/A	N/A	N/A	N/A	N/A	d__Bacteria;p__Firmicutes_A;c__Clostridia;o__Lachnospirales;f__WRAX01;g__;s__	taxonomic classification fully defined by topology	classification based on placement in class-level tree	N/A	25.44	11	0.788404	N/A
uncomplete_bin.44	o__Clostridiales (UID1212)	172	263	149	90	171	2	0	0	0	66.0131	0.894855	50	0.451162	0.0179843	1522841	22146	273	533	44751	17879	7024	4209	5578.17	2815.56	0.840614	11	1633	bin.44	d__Bacteria;p__Firmicutes_A;c__Clostridia;o__Lachnospirales;f__WRAX01;g__WQVB01;s__	N/A	N/A	N/A	N/A	N/A	GCA_009781815.1	95	d__Bacteria;p__Firmicutes_A;c__Clostridia;o__Lachnospirales;f__WRAX01;g__WQVB01;s__WQVB01 sp009781815	74.63	0.02	d__Bacteria;p__Firmicutes_A;c__Clostridia;o__Lachnospirales;f__WRAX01;g__WQVB01;s__	taxonomic classification defined by topology and ANI	classification based on placement in class-level tree	N/A	61.66	11	0.898991	N/A
uncomplete_bin.66	k__Bacteria (UID203)	5449	103	57	90	12	1	0	0	0	21.0526	1.75439	0	0.464253	0.0198257	650160	8648	279	380	13676	7961	2253	2083	2330.32	1688.19	0.874602	11	866	bin.66	d__Bacteria;p__Firmicutes_A;c__Clostridia;o__Lachnospirales;f__WRAX01;g__WRAC01;s__	N/A	N/A	N/A	N/A	N/A	GCA_009780415.1	95	d__Bacteria;p__Firmicutes_A;c__Clostridia;o__Lachnospirales;f__WRAX01;g__WRAC01;s__WRAC01 sp009780415	74.52	0.03	d__Bacteria;p__Firmicutes_A;c__Clostridia;o__Lachnospirales;f__WRAX01;g__WRAC01;s__	taxonomic classification defined by topology and ANI	classification based on placement in class-level tree	N/A	11.02	11	0.917575	N/A
uncomplete_bin.143	o__Clostridiales (UID1212)	172	263	149	45	215	3	0	0	0	81.1328	1.34228	33.33	0.568342	0.0278549	2292080	9998	261	392	49774	42443	13701	10846	8781.92	5821.64	0.912176	11	2446	bin.143	d__Bacteria;p__Firmicutes_A;c__Clostridia;o__Oscillospirales;f__;g__;s__	N/A	N/A	N/A	N/A	N/A	N/A	N/A	N/A	N/A	N/A	d__Bacteria;p__Firmicutes_A;c__Clostridia;o__Oscillospirales;f__;g__;s__	taxonomic novelty determined using RED	classification based on placement in class-level tree	N/A	80.4	11	0.741411	N/A
uncomplete_bin.33	k__Bacteria (UID203)	5449	104	58	67	29	6	2	0	0	42.8056	13.2759	8.33	0.610514	0.025239	2397877	23567	937	1222	10299	8748	2638	2376	2559.1	1942.97	0.902285	11	3155	bin.33	d__Bacteria;p__Firmicutes_A;c__Clostridia;o__Oscillospirales;f__;g__;s__	N/A	N/A	N/A	N/A	N/A	N/A	N/A	N/A	N/A	N/A	d__Bacteria;p__Firmicutes_A;c__Clostridia;o__Oscillospirales;f__;g__;s__	taxonomic novelty determined using RED	classification based on placement in class-level tree	N/A	25.71	11	0.739213	N/A
uncomplete_bin.21	k__Bacteria (UID203)	5449	104	58	77	16	7	2	0	2	34.5611	31.8966	6.06	0.432272	0.0240748	10174795	197399	3106	5270	55129	38565	3482	2774	3275.85	1893.24	0.831865	11	11442	bin.21	d__Bacteria;p__Firmicutes_A;c__Clostridia;o__Oscillospirales;f__Oscillospiraceae;g__WRMH01;s__	N/A	N/A	N/A	N/A	N/A	N/A	N/A	N/A	N/A	N/A	d__Bacteria;p__Firmicutes_A;c__Clostridia;o__Oscillospirales;f__Oscillospiraceae;g__WRMH01;s__	ANI	classification based on placement in class-level tree	GCA_009783555.1, s__WRMH01 sp009783555, 95.0, 79.16, 0.18; GCA_009778485.1, s__WRMH01 sp009778485, 95.0, 75.7, 0.01; GCA_009785345.1, s__WRMH01 sp009785345, 95.0, 75.62, 0.02; GCA_009781515.1, s__WRMH01 sp009781515, 95.0, 75.35, 0.01; GCA_009784725.1, s__WRMH01 sp009784725, 95.0, 75.19, 0.03; GCA_009781855.1, s__WRMH01 sp009781855, 95.0, 75.16, 0.0; GCA_009786445.1, s__WRMH01 sp009786445, 95.0, 7…	15.31	11	0.929674	Genome has more than 16.7% of markers with multiple hits
uncomplete_bin.30	k__Bacteria (UID203)	5449	104	58	87	17	0	0	0	0	22.4138	0	0	0.528042	0.0172397	656452	7793	229	314	8303	7369	2950	2552	2866.6	2065.79	0.880558	11	781	bin.30	d__Bacteria;p__Firmicutes_A;c__Clostridia;o__Oscillospirales;f__Oscillospiraceae;g__WRMH01;s__	N/A	N/A	N/A	N/A	N/A	GCA_009776445.1	95	d__Bacteria;p__Firmicutes_A;c__Clostridia;o__Oscillospirales;f__Oscillospiraceae;g__WRMH01;s__WRMH01 sp009776445	75.72	0.05	d__Bacteria;p__Firmicutes_A;c__Clostridia;o__Oscillospirales;f__Oscillospiraceae;g__WRMH01;s__	taxonomic classification defined by topology and ANI	classification based on placement in class-level tree	GCA_009777235.1, s__WRMH01 sp009777235, 95.0, 75.59, 0.04; GCA_009787995.1, s__WRMH01 sp009787995, 95.0, 75.14, 0.04; GCA_009785345.1, s__WRMH01 sp009785345, 95.0, 74.7, 0.01; GCA_009776905.1, s__WRMH01 sp009776905, 95.0, 74.66, 0.04; GCA_009781515.1, s__WRMH01 sp009781515, 95.0, 74.62, 0.01; GCA_009786445.1, s__WRMH01 sp009786445, 95.0, 74.61, 0.02; GCA_009787625.1, s__WRMH01 sp009787625, 95.0, …	15.05	11	0.924759	N/A
uncomplete_bin.35	k__Bacteria (UID203)	5449	104	58	87	17	0	0	0	0	27.5862	0	0	0.55585	0.0174348	1108638	22364	407	662	9310	9308	2792	2220	2723.93	1640.9	0.861434	11	1383	bin.35	d__Bacteria;p__Firmicutes_A;c__Clostridia;o__Oscillospirales;f__Oscillospiraceae;g__WRMH01;s__	N/A	N/A	N/A	N/A	N/A	GCA_009776445.1	95	d__Bacteria;p__Firmicutes_A;c__Clostridia;o__Oscillospirales;f__Oscillospiraceae;g__WRMH01;s__WRMH01 sp009776445	75.98	0.04	d__Bacteria;p__Firmicutes_A;c__Clostridia;o__Oscillospirales;f__Oscillospiraceae;g__WRMH01;s__	taxonomic classification defined by topology and ANI	classification based on placement in class-level tree	GCA_009786445.1, s__WRMH01 sp009786445, 95.0, 76.76, 0.0; GCA_009781515.1, s__WRMH01 sp009781515, 95.0, 75.57, 0.02; GCA_009778485.1, s__WRMH01 sp009778485, 95.0, 74.75, 0.02; GCA_009787625.1, s__WRMH01 sp009787625, 95.0, 74.72, 0.02; GCA_009776905.1, s__WRMH01 sp009776905, 95.0, 74.71, 0.02; GCA_009785345.1, s__WRMH01 sp009785345, 95.0, 74.7, 0.01; GCA_009781695.1, s__WRMH01 sp009781695, 95.0, 7…	14.24	11	0.923192	N/A
uncomplete_bin.65	k__Bacteria (UID203)	5449	104	58	75	16	12	1	0	0	43.2602	21.5517	13.33	0.495829	0.0169925	2864211	50356	961	1523	11707	10524	3089	2476	2980.45	1847.57	0.857439	11	3452	bin.65	d__Bacteria;p__Firmicutes_A;c__Clostridia;o__Oscillospirales;f__Oscillospiraceae;g__WRMH01;s__	N/A	N/A	N/A	N/A	N/A	N/A	N/A	N/A	N/A	N/A	d__Bacteria;p__Firmicutes_A;c__Clostridia;o__Oscillospirales;f__Oscillospiraceae;g__WRMH01;s__	ANI	classification based on placement in class-level tree	GCA_009786445.1, s__WRMH01 sp009786445, 95.0, 76.89, 0.01; GCA_009776905.1, s__WRMH01 sp009776905, 95.0, 76.07, 0.01; GCA_009783555.1, s__WRMH01 sp009783555, 95.0, 75.9, 0.04; GCA_009784725.1, s__WRMH01 sp009784725, 95.0, 75.86, 0.02; GCA_009778485.1, s__WRMH01 sp009778485, 95.0, 75.43, 0.03; GCA_009781695.1, s__WRMH01 sp009781695, 95.0, 75.28, 0.01; GCA_009777235.1, s__WRMH01 sp009777235, 95.0, …	15.69	11	0.929824	Genome has more than 15.0% of markers with multiple hits
uncomplete_bin.81	k__Bacteria (UID203)	5449	104	58	91	13	0	0	0	0	18.1034	0	0	0.475794	0.0135807	908728	3421	57	96	66248	63134	23247	20402	15942.6	9430.28	0.907377	11	766	bin.81	d__Bacteria;p__Firmicutes_A;c__Clostridia;o__Oscillospirales;f__Oscillospiraceae;g__WRMH01;s__	N/A	N/A	N/A	N/A	N/A	N/A	N/A	N/A	N/A	N/A	d__Bacteria;p__Firmicutes_A;c__Clostridia;o__Oscillospirales;f__Oscillospiraceae;g__WRMH01;s__	ANI	classification based on placement in class-level tree	GCA_009786775.1, s__WRMH01 sp009786775, 95.0, 77.81, 0.01; GCA_009783555.1, s__WRMH01 sp009783555, 95.0, 77.34, 0.12; GCA_009777775.1, s__WRMH01 sp009777775, 95.0, 77.0, 0.0; GCA_009785525.1, s__WRMH01 sp009785525, 95.0, 76.71, 0.01; GCA_009777235.1, s__WRMH01 sp009777235, 95.0, 76.04, 0.06; GCA_009787995.1, s__WRMH01 sp009787995, 95.0, 75.8, 0.02; GCA_009776905.1, s__WRMH01 sp009776905, 95.0, 75…	15.07	11	0.930089	N/A
uncomplete_bin.91	o__Clostridiales (UID1212)	172	263	149	43	91	67	43	14	5	79.8118	92.7985	12.54	0.439795	0.0244641	8296452	138536	1811	3426	86598	86589	5568	4139	4581.14	2381.18	0.833603	11	9031	bin.91	d__Bacteria;p__Firmicutes_A;c__Clostridia;o__Oscillospirales;f__Oscillospiraceae;g__WRMH01;s__	N/A	N/A	N/A	N/A	N/A	N/A	N/A	N/A	N/A	N/A	d__Bacteria;p__Firmicutes_A;c__Clostridia;o__Oscillospirales;f__Oscillospiraceae;g__WRMH01;s__	ANI	classification based on placement in class-level tree	GCA_009783555.1, s__WRMH01 sp009783555, 95.0, 79.63, 0.38; GCA_009786775.1, s__WRMH01 sp009786775, 95.0, 76.74, 0.02; GCA_009777235.1, s__WRMH01 sp009777235, 95.0, 76.12, 0.04; GCA_009781515.1, s__WRMH01 sp009781515, 95.0, 76.05, 0.09; GCA_009784725.1, s__WRMH01 sp009784725, 95.0, 76.02, 0.08; GCA_009778485.1, s__WRMH01 sp009778485, 95.0, 75.84, 0.02; GCA_009786445.1, s__WRMH01 sp009786445, 95.0,…	35.39	11	0.944555	Genome has more than 41.7% of markers with multiple hits
uncomplete_bin.1	o__Clostridiales (UID1212)	172	263	149	25	235	3	0	0	0	88.8652	2.01342	33.33	0.490307	0.0205111	1935874	3063	170	205	45064	44516	15755	14425	11387.5	9428.35	0.92264	11	1897	bin.1	d__Bacteria;p__Firmicutes_A;c__Clostridia;o__Oscillospirales;f__Ruminococcaceae;g__Ruminiclostridium_E;s__	N/A	N/A	N/A	N/A	N/A	GCA_009777835.1	95	d__Bacteria;p__Firmicutes_A;c__Clostridia;o__Oscillospirales;f__Ruminococcaceae;g__Ruminiclostridium_E;s__Ruminiclostridium_E sp009777835	75.99	0.08	d__Bacteria;p__Firmicutes_A;c__Clostridia;o__Oscillospirales;f__Ruminococcaceae;g__Ruminiclostridium_E;s__	taxonomic classification defined by topology and ANI	classification based on placement in class-level tree	GCA_009777445.1, s__Ruminiclostridium_E sp009777445, 95.0, 76.59, 0.01; GCA_016302655.1, s__Ruminiclostridium_E sp016302655, 95.0, 76.29, 0.01; GCA_910585505.1, s__Ruminiclostridium_E sp910585505, 95.0, 76.28, 0.01; GCA_009778605.1, s__Ruminiclostridium_E sp009778605, 95.0, 76.15, 0.08; GCA_017472865.1, s__Ruminiclostridium_E sp017472865, 95.0, 76.13, 0.01; GCA_900768735.1, s__Ruminiclostridium_E…	88.15	11	0.953486	N/A
uncomplete_bin.103	k__Bacteria (UID203)	5449	104	58	81	21	2	0	0	0	27.6959	3.44828	0	0.526976	0.021042	902909	4940	286	356	18467	18465	3477	3203	3157.02	2522.38	0.919485	11	1086	bin.103	d__Bacteria;p__Firmicutes_A;c__Clostridia;o__Oscillospirales;f__Ruminococcaceae;g__Ruminiclostridium_E;s__	N/A	N/A	N/A	N/A	N/A	GCA_009778605.1	95	d__Bacteria;p__Firmicutes_A;c__Clostridia;o__Oscillospirales;f__Ruminococcaceae;g__Ruminiclostridium_E;s__Ruminiclostridium_E sp009778605	76.26	0.17	d__Bacteria;p__Firmicutes_A;c__Clostridia;o__Oscillospirales;f__Ruminococcaceae;g__Ruminiclostridium_E;s__	taxonomic classification defined by topology and ANI	classification based on placement in class-level tree	GCA_016282095.1, s__Ruminiclostridium_E sp016282095, 95.0, 78.74, 0.01; GCA_009777155.1, s__Ruminiclostridium_E sp009777155, 95.0, 77.17, 0.01; GCA_009783695.1, s__Ruminiclostridium_E sp009783695, 95.0, 77.0, 0.01; GCA_014799365.1, s__Ruminiclostridium_E sp014799365, 95.0, 76.94, 0.01; GCA_009784765.1, s__Ruminiclostridium_E sp009784765, 95.0, 76.05, 0.08; GCA_009786985.1, s__Ruminiclostridium_E …	19.24	11	0.969814	N/A
uncomplete_bin.106	o__Clostridiales (UID1212)	172	263	149	57	192	13	1	0	0	78.0201	5.92841	18.75	0.456537	0.0161365	1755721	8228	269	367	30262	24901	9932	8926	6526.84	4761.56	0.913287	11	1716	bin.106	d__Bacteria;p__Firmicutes_A;c__Clostridia;o__Oscillospirales;f__Ruminococcaceae;g__Ruminiclostridium_E;s__	N/A	N/A	N/A	N/A	N/A	N/A	N/A	N/A	N/A	N/A	d__Bacteria;p__Firmicutes_A;c__Clostridia;o__Oscillospirales;f__Ruminococcaceae;g__Ruminiclostridium_E;s__	ANI	classification based on placement in class-level tree	GCA_017550775.1, s__Ruminiclostridium_E sp017550775, 95.0, 77.09, 0.01; GCA_910588335.1, s__Ruminiclostridium_E sp910588335, 95.0, 76.97, 0.0; GCA_017465545.1, s__Ruminiclostridium_E sp017465545, 95.0, 76.62, 0.0; GCA_009778605.1, s__Ruminiclostridium_E sp009778605, 95.0, 76.21, 0.05; GCA_009777415.1, s__Ruminiclostridium_E sp009777415, 95.0, 76.15, 0.09; GCA_009777835.1, s__Ruminiclostridium_E s…	66.52	11	0.947854	Genome has more than 10.8% of markers with multiple hits
uncomplete_bin.108	k__Bacteria (UID203)	5449	104	58	92	12	0	0	0	0	14.1379	0	0	0.418063	0.0234543	4839374	36782	864	1300	63238	63230	7686	6416	5601.13	3694.3	0.837247	11	5809	bin.108	d__Bacteria;p__Firmicutes_A;c__Clostridia;o__Oscillospirales;f__Ruminococcaceae;g__Ruminiclostridium_E;s__	N/A	N/A	N/A	N/A	N/A	N/A	N/A	N/A	N/A	N/A	d__Bacteria;p__Firmicutes_A;c__Clostridia;o__Oscillospirales;f__Ruminococcaceae;g__Ruminiclostridium_E;s__	ANI	classification based on placement in class-level tree	GCA_009783205.1, s__Ruminiclostridium_E sp009783205, 95.0, 78.83, 0.02; GCA_009783695.1, s__Ruminiclostridium_E sp009783695, 95.0, 78.6, 0.06; GCA_009781425.1, s__Ruminiclostridium_E sp009781425, 95.0, 78.29, 0.1; GCA_017941355.1, s__Ruminiclostridium_E sp017941355, 95.0, 77.16, 0.0; GCA_009784825.1, s__Ruminiclostridium_E sp009784825, 95.0, 76.83, 0.03; GCA_017458655.1, s__Ruminiclostridium_E sp…	11.34	11	0.954494	N/A
uncomplete_bin.124	o__Clostridiales (UID1212)	172	263	149	37	216	10	0	0	0	83.313	3.37668	60	0.500992	0.0154549	1984865	1481	99	122	111934	94254	34795	33939	20049.1	16257.2	0.935273	11	1982	bin.124	d__Bacteria;p__Firmicutes_A;c__Clostridia;o__Oscillospirales;f__Ruminococcaceae;g__Ruminiclostridium_E;s__	N/A	N/A	N/A	N/A	N/A	N/A	N/A	N/A	N/A	N/A	d__Bacteria;p__Firmicutes_A;c__Clostridia;o__Oscillospirales;f__Ruminococcaceae;g__Ruminiclostridium_E;s__	taxonomic classification defined by topology and ANI	classification based on placement in class-level tree	GCA_009781425.1, s__Ruminiclostridium_E sp009781425, 95.0, 79.82, 0.59; GCA_009783695.1, s__Ruminiclostridium_E sp009783695, 95.0, 79.64, 0.58; GCA_009784765.1, s__Ruminiclostridium_E sp009784765, 95.0, 76.7, 0.03; GCA_009778065.1, s__Ruminiclostridium_E sp009778065, 95.0, 76.46, 0.12; GCA_009777155.1, s__Ruminiclostridium_E sp009777155, 95.0, 76.42, 0.14; GCA_009776305.1, s__Ruminiclostridium_E …	78.47	11	0.974185	Genome not assigned to closest species as it falls outside its pre-defined ANI radius
uncomplete_bin.126	o__Clostridiales (UID1212)	172	263	149	110	149	4	0	0	0	62.5966	2.23714	0	0.530494	0.0196925	1522368	6440	301	379	30027	30023	6113	5674	5057.7	3999.81	0.924543	11	1656	bin.126	d__Bacteria;p__Firmicutes_A;c__Clostridia;o__Oscillospirales;f__Ruminococcaceae;g__Ruminiclostridium_E;s__	N/A	N/A	N/A	N/A	N/A	N/A	N/A	N/A	N/A	N/A	d__Bacteria;p__Firmicutes_A;c__Clostridia;o__Oscillospirales;f__Ruminococcaceae;g__Ruminiclostridium_E;s__	ANI	classification based on placement in class-level tree	GCA_014799325.1, s__Ruminiclostridium_E sp014799325, 95.0, 77.05, 0.0; GCA_016302655.1, s__Ruminiclostridium_E sp016302655, 95.0, 76.71, 0.0; GCA_905235805.1, s__Ruminiclostridium_E sp905235805, 95.0, 76.04, 0.01; GCA_017935365.1, s__Ruminiclostridium_E sp017935365, 95.0, 75.8, 0.01; GCA_017472865.1, s__Ruminiclostridium_E sp017472865, 95.0, 75.78, 0.02; GCA_009783695.1, s__Ruminiclostridium_E sp…	49.44	11	0.933309	N/A
uncomplete_bin.130	o__Clostridiales (UID1212)	172	263	149	90	161	12	0	0	0	62.9637	5.64877	33.33	0.540298	0.0256855	1707536	20948	434	675	23262	23254	4695	3487	3934.41	2498.65	0.873628	11	2038	bin.130	d__Bacteria;p__Firmicutes_A;c__Clostridia;o__Oscillospirales;f__Ruminococcaceae;g__Ruminiclostridium_E;s__	N/A	N/A	N/A	N/A	N/A	GCA_009784765.1	95	d__Bacteria;p__Firmicutes_A;c__Clostridia;o__Oscillospirales;f__Ruminococcaceae;g__Ruminiclostridium_E;s__Ruminiclostridium_E sp009784765	76.44	0.14	d__Bacteria;p__Firmicutes_A;c__Clostridia;o__Oscillospirales;f__Ruminococcaceae;g__Ruminiclostridium_E;s__	taxonomic classification defined by topology and ANI	classification based on placement in class-level tree	GCA_009784825.1, s__Ruminiclostridium_E sp009784825, 95.0, 76.63, 0.02; GCA_009778605.1, s__Ruminiclostridium_E sp009778605, 95.0, 76.49, 0.15; GCA_017635675.1, s__Ruminiclostridium_E sp017635675, 95.0, 76.45, 0.01; GCA_009777445.1, s__Ruminiclostridium_E sp009777445, 95.0, 76.15, 0.01; GCA_009777835.1, s__Ruminiclostridium_E sp009777835, 95.0, 76.13, 0.06; GCA_003508605.1, s__Ruminiclostridium_E…	52.96	11	0.968394	N/A
uncomplete_bin.142	o__Clostridiales (UID1212)	172	263	149	22	239	2	0	0	0	90.604	1.34228	0	0.515755	0.0204517	2026070	3113	66	92	139331	139331	55832	51430	30698	21988.7	0.930682	11	1921	bin.142	d__Bacteria;p__Firmicutes_A;c__Clostridia;o__Oscillospirales;f__Ruminococcaceae;g__Ruminiclostridium_E;s__	N/A	N/A	N/A	N/A	N/A	N/A	N/A	N/A	N/A	N/A	d__Bacteria;p__Firmicutes_A;c__Clostridia;o__Oscillospirales;f__Ruminococcaceae;g__Ruminiclostridium_E;s__	ANI	classification based on placement in class-level tree	GCA_009783695.1, s__Ruminiclostridium_E sp009783695, 95.0, 77.39, 0.29; GCA_009781425.1, s__Ruminiclostridium_E sp009781425, 95.0, 77.26, 0.31; GCA_017408635.1, s__Ruminiclostridium_E sp017408635, 95.0, 76.77, 0.01; GCA_009777155.1, s__Ruminiclostridium_E sp009777155, 95.0, 76.6, 0.12; GCA_009776305.1, s__Ruminiclostridium_E sp009776305, 95.0, 76.55, 0.14; GCA_009778065.1, s__Ruminiclostridium_E …	84.25	11	0.962968	N/A
uncomplete_bin.17	k__Bacteria (UID203)	5449	104	58	85	19	0	0	0	0	28.4483	0	0	0.499209	0.0167075	838957	6606	229	326	11339	11337	4048	3506	3663.57	2553.22	0.908699	11	1000	bin.17	d__Bacteria;p__Firmicutes_A;c__Clostridia;o__Oscillospirales;f__Ruminococcaceae;g__Ruminiclostridium_E;s__	N/A	N/A	N/A	N/A	N/A	GCA_009784765.1	95	d__Bacteria;p__Firmicutes_A;c__Clostridia;o__Oscillospirales;f__Ruminococcaceae;g__Ruminiclostridium_E;s__Ruminiclostridium_E sp009784765	77.24	0.19	d__Bacteria;p__Firmicutes_A;c__Clostridia;o__Oscillospirales;f__Ruminococcaceae;g__Ruminiclostridium_E;s__	taxonomic classification defined by topology and ANI	classification based on placement in class-level tree	GCA_009786985.1, s__Ruminiclostridium_E sp009786985, 95.0, 76.56, 0.03; GCA_009781425.1, s__Ruminiclostridium_E sp009781425, 95.0, 76.36, 0.02; GCA_009778605.1, s__Ruminiclostridium_E sp009778605, 95.0, 76.22, 0.08; GCA_009776305.1, s__Ruminiclostridium_E sp009776305, 95.0, 75.76, 0.01; GCA_009777835.1, s__Ruminiclostridium_E sp009777835, 95.0, 75.71, 0.05; GCA_003508605.1, s__Ruminiclostridium_E…	22.5	11	0.979817	N/A
uncomplete_bin.22	o__Clostridiales (UID1212)	172	263	149	62	174	26	1	0	0	72.9559	11.3898	41.38	0.465343	0.0168752	2196691	23129	316	605	34452	34450	9532	5563	6951.55	3592.66	0.870646	11	2517	bin.22	d__Bacteria;p__Firmicutes_A;c__Clostridia;o__Oscillospirales;f__Ruminococcaceae;g__Ruminiclostridium_E;s__	N/A	N/A	N/A	N/A	N/A	N/A	N/A	N/A	N/A	N/A	d__Bacteria;p__Firmicutes_A;c__Clostridia;o__Oscillospirales;f__Ruminococcaceae;g__Ruminiclostridium_E;s__	taxonomic classification defined by topology and ANI	classification based on placement in class-level tree	GCA_009781425.1, s__Ruminiclostridium_E sp009781425, 95.0, 79.37, 0.5; GCA_009783695.1, s__Ruminiclostridium_E sp009783695, 95.0, 78.56, 0.41; GCA_009782265.1, s__Ruminiclostridium_E sp009782265, 95.0, 76.55, 0.17; GCA_009777155.1, s__Ruminiclostridium_E sp009777155, 95.0, 76.48, 0.13; GCA_003512525.1, s__Ruminiclostridium_E sp003512525, 95.0, 76.23, 0.02; GCA_017408635.1, s__Ruminiclostridium_E …	61.44	11	0.972659	Genome not assigned to closest species as it falls outside its pre-defined ANI radius;Genome has more than 10.0% of markers with multiple hits
uncomplete_bin.32	o__Clostridiales (UID1212)	172	263	149	46	214	3	0	0	0	82.2701	1.67785	33.33	0.412486	0.0164021	2163160	8641	290	382	48214	47972	10282	9832	7459.17	5640.1	0.912379	11	2200	bin.32	d__Bacteria;p__Firmicutes_A;c__Clostridia;o__Oscillospirales;f__Ruminococcaceae;g__Ruminiclostridium_E;s__	N/A	N/A	N/A	N/A	N/A	N/A	N/A	N/A	N/A	N/A	d__Bacteria;p__Firmicutes_A;c__Clostridia;o__Oscillospirales;f__Ruminococcaceae;g__Ruminiclostridium_E;s__	ANI	classification based on placement in class-level tree	GCA_017635675.1, s__Ruminiclostridium_E sp017635675, 95.0, 78.08, 0.01; GCA_009783695.1, s__Ruminiclostridium_E sp009783695, 95.0, 76.68, 0.13; GCA_009778065.1, s__Ruminiclostridium_E sp009778065, 95.0, 76.59, 0.09; GCA_009781425.1, s__Ruminiclostridium_E sp009781425, 95.0, 76.55, 0.18; GCA_009776305.1, s__Ruminiclostridium_E sp009776305, 95.0, 76.52, 0.12; GCA_009782265.1, s__Ruminiclostridium_E…	81	11	0.95205	N/A
uncomplete_bin.40	k__Bacteria (UID203)	5449	104	58	60	17	15	6	6	0	60.8412	69.4357	37.68	0.47883	0.0206272	4045895	26910	1259	1597	16544	16544	3480	3212	3213.58	2516.58	0.921128	11	4599	bin.40	d__Bacteria;p__Firmicutes_A;c__Clostridia;o__Oscillospirales;f__Ruminococcaceae;g__Ruminiclostridium_E;s__	N/A	N/A	N/A	N/A	N/A	N/A	N/A	N/A	N/A	N/A	d__Bacteria;p__Firmicutes_A;c__Clostridia;o__Oscillospirales;f__Ruminococcaceae;g__Ruminiclostridium_E;s__	ANI	classification based on placement in class-level tree	GCA_009781425.1, s__Ruminiclostridium_E sp009781425, 95.0, 78.58, 0.36; GCA_009783695.1, s__Ruminiclostridium_E sp009783695, 95.0, 78.4, 0.31; GCA_009776305.1, s__Ruminiclostridium_E sp009776305, 95.0, 76.19, 0.07; GCA_009782265.1, s__Ruminiclostridium_E sp009782265, 95.0, 76.16, 0.11; GCA_009778065.1, s__Ruminiclostridium_E sp009778065, 95.0, 76.14, 0.08; GCA_017935365.1, s__Ruminiclostridium_E …	20.53	11	0.967194	Genome has more than 34.2% of markers with multiple hits
uncomplete_bin.50	o__Clostridiales (UID1212)	172	263	149	71	185	7	0	0	0	71.7162	3.60039	0	0.544204	0.0284785	1881589	7637	331	421	26562	26558	7823	6945	5684.56	4451.19	0.911789	11	1990	bin.50	d__Bacteria;p__Firmicutes_A;c__Clostridia;o__Oscillospirales;f__Ruminococcaceae;g__Ruminiclostridium_E;s__	N/A	N/A	N/A	N/A	N/A	GCA_009784765.1	95	d__Bacteria;p__Firmicutes_A;c__Clostridia;o__Oscillospirales;f__Ruminococcaceae;g__Ruminiclostridium_E;s__Ruminiclostridium_E sp009784765	76.28	0.16	d__Bacteria;p__Firmicutes_A;c__Clostridia;o__Oscillospirales;f__Ruminococcaceae;g__Ruminiclostridium_E;s__	taxonomic classification defined by topology and ANI	classification based on placement in class-level tree	GCA_900768675.1, s__Ruminiclostridium_E sp900768675, 95.0, 77.18, 0.01; GCA_009778605.1, s__Ruminiclostridium_E sp009778605, 95.0, 77.09, 0.16; GCA_905235805.1, s__Ruminiclostridium_E sp905235805, 95.0, 76.55, 0.01; GCA_009777835.1, s__Ruminiclostridium_E sp009777835, 95.0, 76.01, 0.06; GCA_014799365.1, s__Ruminiclostridium_E sp014799365, 95.0, 75.84, 0.01; GCA_009786985.1, s__Ruminiclostridium_E…	64.52	11	0.969676	N/A
uncomplete_bin.53	o__Clostridiales (UID1212)	172	263	149	20	241	2	0	0	0	90.2685	1.00671	0	0.413732	0.0146003	1969855	3409	154	210	73323	73321	22019	14268	12791.3	9364.03	0.914687	11	1934	bin.53	d__Bacteria;p__Firmicutes_A;c__Clostridia;o__Oscillospirales;f__Ruminococcaceae;g__Ruminiclostridium_E;s__	N/A	N/A	N/A	N/A	N/A	N/A	N/A	N/A	N/A	N/A	d__Bacteria;p__Firmicutes_A;c__Clostridia;o__Oscillospirales;f__Ruminococcaceae;g__Ruminiclostridium_E;s__	ANI	classification based on placement in class-level tree	GCA_905235805.1, s__Ruminiclostridium_E sp905235805, 95.0, 76.92, 0.0; GCA_016297165.1, s__Ruminiclostridium_E sp016297165, 95.0, 76.3, 0.01; GCA_009786985.1, s__Ruminiclostridium_E sp009786985, 95.0, 76.29, 0.06; GCA_017395555.1, s__Ruminiclostridium_E sp017395555, 95.0, 76.14, 0.01; GCA_009783205.1, s__Ruminiclostridium_E sp009783205, 95.0, 76.11, 0.06; GCA_003508605.1, s__Ruminiclostridium_E s…	93.51	11	0.948269	N/A
uncomplete_bin.6	k__Bacteria (UID203)	5449	104	58	45	19	24	14	1	1	73.6207	82.9937	48.78	0.513946	0.0227908	2990016	27718	810	1078	23647	18568	4116	3608	3691.38	2747.96	0.908001	11	3354	bin.6	d__Bacteria;p__Firmicutes_A;c__Clostridia;o__Oscillospirales;f__Ruminococcaceae;g__Ruminiclostridium_E;s__	N/A	N/A	N/A	N/A	N/A	GCA_009778065.1	95	d__Bacteria;p__Firmicutes_A;c__Clostridia;o__Oscillospirales;f__Ruminococcaceae;g__Ruminiclostridium_E;s__Ruminiclostridium_E sp009778065	76.31	0.08	d__Bacteria;p__Firmicutes_A;c__Clostridia;o__Oscillospirales;f__Ruminococcaceae;g__Ruminiclostridium_E;s__	taxonomic classification defined by topology and ANI	classification based on placement in class-level tree	GCA_009781425.1, s__Ruminiclostridium_E sp009781425, 95.0, 77.6, 0.29; GCA_009783695.1, s__Ruminiclostridium_E sp009783695, 95.0, 77.33, 0.25; GCA_009782265.1, s__Ruminiclostridium_E sp009782265, 95.0, 76.4, 0.13; GCA_009777155.1, s__Ruminiclostridium_E sp009777155, 95.0, 76.32, 0.14; GCA_009777445.1, s__Ruminiclostridium_E sp009777445, 95.0, 76.23, 0.02; GCA_900556525.1, s__Ruminiclostridium_E s…	16.64	11	0.964577	Genome has more than 45.0% of markers with multiple hits
uncomplete_bin.69	k__Bacteria (UID203)	5449	104	58	20	35	32	12	5	0	81.1129	58.4326	22.45	0.454536	0.0195246	3255034	15282	904	1085	24893	24889	4035	3825	3600.7	2985.95	0.918784	11	3700	bin.69	d__Bacteria;p__Firmicutes_A;c__Clostridia;o__Oscillospirales;f__Ruminococcaceae;g__Ruminiclostridium_E;s__	N/A	N/A	N/A	N/A	N/A	N/A	N/A	N/A	N/A	N/A	d__Bacteria;p__Firmicutes_A;c__Clostridia;o__Oscillospirales;f__Ruminococcaceae;g__Ruminiclostridium_E;s__	ANI	classification based on placement in class-level tree	GCA_910579265.1, s__Ruminiclostridium_E sp910579265, 95.0, 77.51, 0.01; GCA_017942025.1, s__Ruminiclostridium_E sp017942025, 95.0, 77.16, 0.0; GCA_017941355.1, s__Ruminiclostridium_E sp017941355, 95.0, 76.89, 0.0; GCA_009777415.1, s__Ruminiclostridium_E sp009777415, 95.0, 76.66, 0.16; GCA_009777835.1, s__Ruminiclostridium_E sp009777835, 95.0, 76.52, 0.07; GCA_009783205.1, s__Ruminiclostridium_E s…	30.84	11	0.94894	Genome has more than 50.0% of markers with multiple hits
uncomplete_bin.77	o__Clostridiales (UID1212)	172	263	149	46	207	10	0	0	0	80.7505	4.30649	10	0.472317	0.0137243	1740672	3700	145	189	70964	70962	18142	17263	12004.6	9190.33	0.930203	11	1730	bin.77	d__Bacteria;p__Firmicutes_A;c__Clostridia;o__Oscillospirales;f__Ruminococcaceae;g__Ruminiclostridium_E;s__	N/A	N/A	N/A	N/A	N/A	GCA_009777835.1	95	d__Bacteria;p__Firmicutes_A;c__Clostridia;o__Oscillospirales;f__Ruminococcaceae;g__Ruminiclostridium_E;s__Ruminiclostridium_E sp009777835	76.36	0.08	d__Bacteria;p__Firmicutes_A;c__Clostridia;o__Oscillospirales;f__Ruminococcaceae;g__Ruminiclostridium_E;s__	taxonomic classification defined by topology and ANI	classification based on placement in class-level tree	GCA_016302655.1, s__Ruminiclostridium_E sp016302655, 95.0, 78.02, 0.0; GCA_015067025.1, s__Ruminiclostridium_E sp015067025, 95.0, 77.14, 0.01; GCA_017465545.1, s__Ruminiclostridium_E sp017465545, 95.0, 76.91, 0.01; GCA_017408635.1, s__Ruminiclostridium_E sp017408635, 95.0, 76.6, 0.01; GCA_017935365.1, s__Ruminiclostridium_E sp017935365, 95.0, 76.59, 0.01; GCA_009784825.1, s__Ruminiclostridium_E s…	73.29	11	0.953712	N/A
uncomplete_bin.82	k__Bacteria (UID203)	5449	104	58	77	24	3	0	0	0	37.1212	5.17241	33.33	0.465191	0.0190103	1642257	11922	580	733	12940	12940	2905	2696	2831.48	2224.2	0.906867	11	1982	bin.82	d__Bacteria;p__Firmicutes_A;c__Clostridia;o__Oscillospirales;f__Ruminococcaceae;g__Ruminiclostridium_E;s__	N/A	N/A	N/A	N/A	N/A	N/A	N/A	N/A	N/A	N/A	d__Bacteria;p__Firmicutes_A;c__Clostridia;o__Oscillospirales;f__Ruminococcaceae;g__Ruminiclostridium_E;s__	ANI	classification based on placement in class-level tree	GCA_017472865.1, s__Ruminiclostridium_E sp017472865, 95.0, 76.59, 0.0; GCA_009786985.1, s__Ruminiclostridium_E sp009786985, 95.0, 76.18, 0.01; GCA_009777835.1, s__Ruminiclostridium_E sp009777835, 95.0, 76.03, 0.02; GCA_002437415.1, s__Ruminiclostridium_E sp002437415, 95.0, 75.88, 0.01; GCA_009776305.1, s__Ruminiclostridium_E sp009776305, 95.0, 75.76, 0.0; GCA_003512525.1, s__Ruminiclostridium_E s…	25	11	0.954078	N/A
uncomplete_bin.83	k__Bacteria (UID203)	5449	104	58	92	12	0	0	0	0	12.6959	0	0	0.478724	0.0199791	449635	2870	148	185	7601	7599	3308	3117	3038.07	2414.95	0.917144	11	535	bin.83	d__Bacteria;p__Firmicutes_A;c__Clostridia;o__Oscillospirales;f__Ruminococcaceae;g__Ruminiclostridium_E;s__	N/A	N/A	N/A	N/A	N/A	N/A	N/A	N/A	N/A	N/A	d__Bacteria;p__Firmicutes_A;c__Clostridia;o__Oscillospirales;f__Ruminococcaceae;g__Ruminiclostridium_E;s__	ANI	classification based on placement in class-level tree	GCA_017624025.1, s__Ruminiclostridium_E sp017624025, 95.0, 76.89, 0.02; GCA_003508605.1, s__Ruminiclostridium_E sp003508605, 95.0, 76.55, 0.06; GCA_009784825.1, s__Ruminiclostridium_E sp009784825, 95.0, 76.05, 0.09; GCA_009781425.1, s__Ruminiclostridium_E sp009781425, 95.0, 75.69, 0.03; GCA_003512525.1, s__Ruminiclostridium_E sp003512525, 95.0, 75.43, 0.05; GCA_009783205.1, s__Ruminiclostridium_E…	13.28	11	0.950341	N/A
uncomplete_bin.87	k__Bacteria (UID203)	5449	104	58	81	23	0	0	0	0	31.8966	0	0	0.467557	0.0154578	660655	2577	201	240	14616	14616	3439	3236	3286.84	2741.99	0.944653	11	740	bin.87	d__Bacteria;p__Firmicutes_A;c__Clostridia;o__Oscillospirales;f__Ruminococcaceae;g__Ruminiclostridium_E;s__	N/A	N/A	N/A	N/A	N/A	GCA_009777835.1	95	d__Bacteria;p__Firmicutes_A;c__Clostridia;o__Oscillospirales;f__Ruminococcaceae;g__Ruminiclostridium_E;s__Ruminiclostridium_E sp009777835	76.98	0.04	d__Bacteria;p__Firmicutes_A;c__Clostridia;o__Oscillospirales;f__Ruminococcaceae;g__Ruminiclostridium_E;s__	taxonomic classification defined by topology and ANI	classification based on placement in class-level tree	GCA_017941355.1, s__Ruminiclostridium_E sp017941355, 95.0, 77.35, 0.01; GCA_009783205.1, s__Ruminiclostridium_E sp009783205, 95.0, 77.17, 0.05; GCA_017550775.1, s__Ruminiclostridium_E sp017550775, 95.0, 77.08, 0.01; GCA_009786985.1, s__Ruminiclostridium_E sp009786985, 95.0, 77.0, 0.01; GCA_017635095.1, s__Ruminiclostridium_E sp017635095, 95.0, 76.84, 0.01; GCA_910579265.1, s__Ruminiclostridium_E …	27.07	11	0.953318	N/A
uncomplete_bin.61	k__Bacteria (UID203)	5449	103	57	78	23	1	1	0	0	27.7512	5.26316	0	0.457414	0.0202805	8675059	101140	3194	4375	18810	18805	2739	2445	2716.05	1959.75	0.864145	11	10786	bin.61	d__Bacteria;p__Firmicutes_A;c__Clostridia;o__Oscillospirales;f__UBA1758;g__;s__	N/A	N/A	N/A	N/A	N/A	GCA_002315595.1	95	d__Bacteria;p__Firmicutes_A;c__Clostridia;o__Oscillospirales;f__UBA1758;g__UBA1758;s__UBA1758 sp002315595	75.22	0.01	d__Bacteria;p__Firmicutes_A;c__Clostridia;o__Oscillospirales;f__UBA1758;g__;s__	taxonomic classification defined by topology and ANI	classification based on placement in class-level tree	N/A	20.41	11	0.753381	N/A
uncomplete_bin.121	k__Bacteria (UID203)	5449	104	58	79	25	0	0	0	0	37.069	0	0	0.539526	0.0152718	996040	1584	59	83	74908	74908	29091	28168	16882	11981.4	0.920664	11	996	bin.121	d__Bacteria;p__Firmicutes_A;c__Clostridia;o__Oscillospirales;f__UBA929;g__UBA929;s__	N/A	N/A	N/A	N/A	N/A	GCA_009782215.1	95	d__Bacteria;p__Firmicutes_A;c__Clostridia;o__Oscillospirales;f__UBA929;g__UBA929;s__UBA929 sp009782215	77.69	0.32	d__Bacteria;p__Firmicutes_A;c__Clostridia;o__Oscillospirales;f__UBA929;g__UBA929;s__	taxonomic classification defined by topology and ANI	classification based on placement in class-level tree	GCA_009782475.1, s__UBA929 sp009782475, 95.0, 76.74, 0.18; GCA_002293625.1, s__UBA929 sp002293625, 95.0, 75.63, 0.08; GCA_009777475.1, s__UBA929 sp009777475, 95.0, 74.55, 0.02	33.36	11	0.961769	N/A
uncomplete_bin.128	o__Clostridiales (UID1212)	172	263	149	43	210	10	0	0	0	82.8115	4.9217	30	0.523958	0.0256696	2137866	8897	264	375	91665	79985	12433	11512	8097.98	5677.25	0.890646	11	2262	bin.128	d__Bacteria;p__Firmicutes_A;c__Clostridia;o__Oscillospirales;f__UBA929;g__UBA929;s__	N/A	N/A	N/A	N/A	N/A	GCA_009782215.1	95	d__Bacteria;p__Firmicutes_A;c__Clostridia;o__Oscillospirales;f__UBA929;g__UBA929;s__UBA929 sp009782215	76.76	0.14	d__Bacteria;p__Firmicutes_A;c__Clostridia;o__Oscillospirales;f__UBA929;g__UBA929;s__	taxonomic classification defined by topology and ANI	classification based on placement in class-level tree	GCA_009782475.1, s__UBA929 sp009782475, 95.0, 76.34, 0.11; GCA_002293625.1, s__UBA929 sp002293625, 95.0, 75.72, 0.05; GCA_009777475.1, s__UBA929 sp009777475, 95.0, 74.85, 0.01	78.55	11	0.959087	N/A
uncomplete_bin.135	k__Bacteria (UID203)	5449	104	58	26	15	25	15	13	10	91.348	185.125	15.32	0.571924	0.022557	5894581	41683	1315	1816	36866	25959	5554	4840	4482.57	3222.96	0.910665	11	6785	bin.135	d__Bacteria;p__Firmicutes_A;c__Clostridia;o__Oscillospirales;f__UBA929;g__UBA929;s__	N/A	N/A	N/A	N/A	N/A	GCA_009782215.1	95	d__Bacteria;p__Firmicutes_A;c__Clostridia;o__Oscillospirales;f__UBA929;g__UBA929;s__UBA929 sp009782215	78.67	0.41	d__Bacteria;p__Firmicutes_A;c__Clostridia;o__Oscillospirales;f__UBA929;g__UBA929;s__	taxonomic classification defined by topology and ANI	classification based on placement in class-level tree	GCA_009782475.1, s__UBA929 sp009782475, 95.0, 77.87, 0.36; GCA_002293625.1, s__UBA929 sp002293625, 95.0, 76.57, 0.15; GCA_009777475.1, s__UBA929 sp009777475, 95.0, 75.09, 0.01	12.35	11	0.958508	Genome has more than 70.8% of markers with multiple hits
uncomplete_bin.3	o__Clostridiales (UID1212)	172	263	149	129	134	0	0	0	0	44.5133	0	0	0.564952	0.0151522	886636	1297	49	65	61736	61734	27377	23058	18094.6	13620.6	0.935	11	857	bin.3	d__Bacteria;p__Firmicutes_A;c__Clostridia;o__Oscillospirales;f__UBA929;g__UBA929;s__	N/A	N/A	N/A	N/A	N/A	GCA_009782215.1	95	d__Bacteria;p__Firmicutes_A;c__Clostridia;o__Oscillospirales;f__UBA929;g__UBA929;s__UBA929 sp009782215	78.32	0.4	d__Bacteria;p__Firmicutes_A;c__Clostridia;o__Oscillospirales;f__UBA929;g__UBA929;s__	taxonomic classification defined by topology and ANI	classification based on placement in class-level tree	GCA_009777475.1, s__UBA929 sp009777475, 95.0, 79.91, 0.01; GCA_009782475.1, s__UBA929 sp009782475, 95.0, 77.68, 0.36; GCA_002293625.1, s__UBA929 sp002293625, 95.0, 76.38, 0.11	51.47	11	0.961845	N/A
uncomplete_bin.38	o__Clostridiales (UID1212)	172	263	149	35	225	3	0	0	0	85.7732	1.67785	0	0.522526	0.0228186	1990699	2470	118	147	154573	148591	35864	30424	16870.3	13525.4	0.918454	11	1976	bin.38	d__Bacteria;p__Firmicutes_A;c__Clostridia;o__Oscillospirales;f__UBA929;g__UBA929;s__	N/A	N/A	N/A	N/A	N/A	N/A	N/A	N/A	N/A	N/A	d__Bacteria;p__Firmicutes_A;c__Clostridia;o__Oscillospirales;f__UBA929;g__UBA929;s__	ANI	classification based on placement in class-level tree	GCA_009782475.1, s__UBA929 sp009782475, 95.0, 76.64, 0.11; GCA_002293625.1, s__UBA929 sp002293625, 95.0, 76.46, 0.06; GCA_009782215.1, s__UBA929 sp009782215, 95.0, 76.44, 0.14; GCA_009777475.1, s__UBA929 sp009777475, 95.0, 75.28, 0.01	89.38	11	0.940978	N/A
uncomplete_bin.42	k__Bacteria (UID203)	5449	98	58	11	30	46	10	1	0	88.8088	69.5089	30.49	0.531282	0.0320985	4847417	49576	972	1601	43296	43000	6299	4732	4987.05	2996.78	0.880065	11	5655	bin.42	d__Bacteria;p__Firmicutes_A;c__Clostridia;o__Oscillospirales;f__UBA929;g__UBA929;s__	N/A	N/A	N/A	N/A	N/A	GCA_009782215.1	95	d__Bacteria;p__Firmicutes_A;c__Clostridia;o__Oscillospirales;f__UBA929;g__UBA929;s__UBA929 sp009782215	77.3	0.26	d__Bacteria;p__Firmicutes_A;c__Clostridia;o__Oscillospirales;f__UBA929;g__UBA929;s__	taxonomic classification defined by topology and ANI	classification based on placement in class-level tree	GCA_009782475.1, s__UBA929 sp009782475, 95.0, 76.39, 0.19; GCA_002293625.1, s__UBA929 sp002293625, 95.0, 76.06, 0.07; GCA_009777475.1, s__UBA929 sp009777475, 95.0, 74.65, 0.02	34.79	11	0.961016	Genome has more than 48.3% of markers with multiple hits
uncomplete_bin.54	o__Clostridiales (UID1212)	172	263	149	141	117	5	0	0	0	44.1299	1.44295	100	0.56716	0.031375	1252396	43512	333	873	13772	12415	4180	2153	3760.95	1384.75	0.801255	11	1716	bin.54	d__Bacteria;p__Firmicutes_A;c__Clostridia;o__Oscillospirales;f__UBA929;g__UBA929;s__	N/A	N/A	N/A	N/A	N/A	GCA_009782215.1	95	d__Bacteria;p__Firmicutes_A;c__Clostridia;o__Oscillospirales;f__UBA929;g__UBA929;s__UBA929 sp009782215	78.26	0.5	d__Bacteria;p__Firmicutes_A;c__Clostridia;o__Oscillospirales;f__UBA929;g__UBA929;s__	taxonomic classification defined by topology and ANI	classification based on placement in class-level tree	GCA_009782475.1, s__UBA929 sp009782475, 95.0, 77.42, 0.35; GCA_002293625.1, s__UBA929 sp002293625, 95.0, 76.56, 0.15; GCA_009777475.1, s__UBA929 sp009777475, 95.0, 75.4, 0.01	34.87	11	0.959314	Genome not assigned to closest species as it falls outside its pre-defined ANI radius
uncomplete_bin.59	o__Clostridiales (UID1212)	172	263	149	74	74	69	33	9	4	75.0306	72.837	23.22	0.547189	0.0249989	3708435	41165	1178	1660	12445	10725	3268	2837	3148.08	2209.2	0.887591	11	4489	bin.59	d__Bacteria;p__Firmicutes_A;c__Clostridia;o__Oscillospirales;f__UBA929;g__UBA929;s__	N/A	N/A	N/A	N/A	N/A	GCA_009782475.1	95	d__Bacteria;p__Firmicutes_A;c__Clostridia;o__Oscillospirales;f__UBA929;g__UBA929;s__UBA929 sp009782475	76.8	0.1	d__Bacteria;p__Firmicutes_A;c__Clostridia;o__Oscillospirales;f__UBA929;g__UBA929;s__	taxonomic classification defined by topology and ANI	classification based on placement in class-level tree	GCA_009782215.1, s__UBA929 sp009782215, 95.0, 76.77, 0.12; GCA_009777475.1, s__UBA929 sp009777475, 95.0, 75.92, 0.01; GCA_002293625.1, s__UBA929 sp002293625, 95.0, 75.2, 0.05	21.86	11	0.960816	Genome has more than 47.5% of markers with multiple hits
uncomplete_bin.92	k__Bacteria (UID203)	5449	104	58	79	21	4	0	0	0	27.5235	0.626959	25	0.520143	0.0202868	1002494	11299	335	469	9722	9720	3184	2751	2992.52	2113.42	0.885972	11	1233	bin.92	d__Bacteria;p__Firmicutes_A;c__Clostridia;o__Oscillospirales;f__UBA929;g__UBA929;s__	N/A	N/A	N/A	N/A	N/A	GCA_009782215.1	95	d__Bacteria;p__Firmicutes_A;c__Clostridia;o__Oscillospirales;f__UBA929;g__UBA929;s__UBA929 sp009782215	76.54	0.18	d__Bacteria;p__Firmicutes_A;c__Clostridia;o__Oscillospirales;f__UBA929;g__UBA929;s__	taxonomic classification defined by topology and ANI	classification based on placement in class-level tree	GCA_009777475.1, s__UBA929 sp009777475, 95.0, 78.69, 0.01; GCA_009782475.1, s__UBA929 sp009782475, 95.0, 75.86, 0.12; GCA_002293625.1, s__UBA929 sp002293625, 95.0, 74.74, 0.05	20.95	11	0.967295	N/A
uncomplete_bin.123	o__Clostridiales (UID1212)	172	263	149	95	149	19	0	0	0	65.6272	5.05173	42.11	0.50809	0.021907	1818232	11982	498	650	16567	16559	4094	3774	3651.07	2778.85	0.902661	11	2075	bin.123	d__Bacteria;p__Firmicutes_A;c__Clostridia;o__Oscillospirales;f__UBA929;g__WRAI01;s__	N/A	N/A	N/A	N/A	N/A	GCA_009780275.1	95	d__Bacteria;p__Firmicutes_A;c__Clostridia;o__Oscillospirales;f__UBA929;g__WRAI01;s__WRAI01 sp009780275	75.29	0.02	d__Bacteria;p__Firmicutes_A;c__Clostridia;o__Oscillospirales;f__UBA929;g__WRAI01;s__	taxonomic classification defined by topology and ANI	classification based on placement in class-level tree	N/A	48.37	11	0.869195	N/A
uncomplete_bin.57	k__Bacteria (UID203)	5449	104	58	13	51	38	2	0	0	83.3072	52.6646	38.64	0.47987	0.0196118	3197127	25163	757	1041	21869	20491	4882	4599	4223.42	3047.04	0.897348	11	3620	bin.57	d__Bacteria;p__Firmicutes_A;c__Clostridia;o__Oscillospirales;f__UBA929;g__WRMG01;s__	N/A	N/A	N/A	N/A	N/A	GCA_009777255.1	95	d__Bacteria;p__Firmicutes_A;c__Clostridia;o__Oscillospirales;f__UBA929;g__WRMG01;s__WRMG01 sp009777255	76.72	0.2	d__Bacteria;p__Firmicutes_A;c__Clostridia;o__Oscillospirales;f__UBA929;g__WRMG01;s__	taxonomic classification defined by topology and ANI	classification based on placement in class-level tree	GCA_009782385.1, s__WRMG01 sp009782385, 95.0, 75.85, 0.1; GCA_009777435.1, s__WRMG01 sp009777435, 95.0, 75.75, 0.02	33.98	11	0.948111	Genome has more than 48.3% of markers with multiple hits
uncomplete_bin.79	o__Clostridiales (UID1212)	172	263	149	85	168	10	0	0	0	66.3963	4.10375	0	0.453119	0.0296976	2465295	35903	584	1013	26529	26519	5250	4226	4221.4	2398.22	0.859931	11	2762	bin.79	d__Bacteria;p__Firmicutes_A;c__Clostridia;o__Oscillospirales;f__WRJC01;g__WRJC01;s__	N/A	N/A	N/A	N/A	N/A	GCA_009777355.1	95	d__Bacteria;p__Firmicutes_A;c__Clostridia;o__Oscillospirales;f__WRJC01;g__WRJC01;s__WRJC01 sp009777355	76.78	0.26	d__Bacteria;p__Firmicutes_A;c__Clostridia;o__Oscillospirales;f__WRJC01;g__WRJC01;s__	taxonomic classification defined by topology and ANI	classification based on placement in class-level tree	GCA_009783265.1, s__WRJC01 sp009783265, 95.0, 76.84, 0.24; GCA_009785015.1, s__WRJC01 sp009785015, 95.0, 76.11, 0.09; GCA_009780985.1, s__WRJC01 sp009780985, 95.0, 75.7, 0.12; GCA_009782405.1, s__WRJC01 sp009782405, 95.0, 75.48, 0.08	52.64	11	0.932421	N/A
uncomplete_bin.84	o__Clostridiales (UID1212)	172	263	149	172	78	12	1	0	0	29.1437	5.52293	13.33	0.480532	0.0216447	1592054	18400	618	834	15056	15052	2519	2364	2576.14	1886.88	0.898596	11	1724	bin.84	d__Bacteria;p__Firmicutes_A;c__Clostridia;o__Oscillospirales;f__WRJC01;g__WRJC01;s__	N/A	N/A	N/A	N/A	N/A	GCA_009777355.1	95	d__Bacteria;p__Firmicutes_A;c__Clostridia;o__Oscillospirales;f__WRJC01;g__WRJC01;s__WRJC01 sp009777355	76.33	0.17	d__Bacteria;p__Firmicutes_A;c__Clostridia;o__Oscillospirales;f__WRJC01;g__WRJC01;s__	taxonomic classification defined by topology and ANI	classification based on placement in class-level tree	GCA_009780985.1, s__WRJC01 sp009780985, 95.0, 76.87, 0.1; GCA_009783265.1, s__WRJC01 sp009783265, 95.0, 76.45, 0.21; GCA_009782405.1, s__WRJC01 sp009782405, 95.0, 76.24, 0.06; GCA_009785015.1, s__WRJC01 sp009785015, 95.0, 75.13, 0.04	24.96	11	0.925837	N/A
uncomplete_bin.104	k__Bacteria (UID203)	5449	104	58	88	16	0	0	0	0	14.7335	0	0	0.444652	0.0138069	397709	2254	161	195	5251	5247	2454	2303	2470.24	2027.97	0.900933	11	525	bin.104	d__Bacteria;p__Firmicutes_H;c__UBA994;o__JAAYKD01;f__WRDA01;g__;s__	N/A	N/A	N/A	N/A	N/A	N/A	N/A	N/A	N/A	N/A	d__Bacteria;p__Firmicutes_H;c__UBA994;o__JAAYKD01;f__WRDA01;g__;s__	taxonomic novelty determined using RED	classification based on placement in class-level tree	N/A	12.11	11	0.758766	N/A
uncomplete_bin.85	k__Bacteria (UID1453)	901	171	117	62	108	1	0	0	0	57.4152	0.854701	0	0.451971	0.0165219	620449	1259	107	123	18402	18402	6835	6537	5798.59	5034.07	0.912333	11	686	bin.85	d__Bacteria;p__Patescibacteria;c__Saccharimonadia;o__Saccharimonadales;f__Nanosyncoccaceae;g__;s__	N/A	N/A	N/A	N/A	N/A	N/A	N/A	N/A	N/A	N/A	d__Bacteria;p__Patescibacteria;c__Saccharimonadia;o__Saccharimonadales;f__Nanosyncoccaceae;g__;s__	taxonomic novelty determined using RED	classification based on placement in class-level tree	N/A	52.82	11	0.860952	N/A
uncomplete_bin.94	k__Bacteria (UID2565)	2921	152	93	118	34	0	0	0	0	17.1851	0	0	0.631054	0.0245642	1490434	12105	571	722	10765	10763	2677	2424	2610.22	2047.55	0.866427	11	1567	bin.94	d__Bacteria;p__Planctomycetota;c__Phycisphaerae;o__SM23-33;f__SM23-33;g__WRDM01;s__	N/A	N/A	N/A	N/A	N/A	GCA_009783465.1	95	d__Bacteria;p__Planctomycetota;c__Phycisphaerae;o__SM23-33;f__SM23-33;g__WRDM01;s__WRDM01 sp009783465	79.9	0.47	d__Bacteria;p__Planctomycetota;c__Phycisphaerae;o__SM23-33;f__SM23-33;g__WRDM01;s__	taxonomic classification defined by topology and ANI	classification based on placement in class-level tree	N/A	16.04	11	0.969865	N/A
uncomplete_bin.133	k__Bacteria (UID203)	5449	103	57	70	28	5	0	0	0	35.3535	3.98724	60	0.508768	0.0148219	1765250	51871	572	1205	11939	10512	3179	2129	3086.1	1421.89	0.810703	11	2235	bin.133	d__Bacteria;p__Planctomycetota;c__Planctomycetia;o__Pirellulales;f__Thermoguttaceae;g__WRKP01;s__	N/A	N/A	N/A	N/A	N/A	GCA_009778035.1	95	d__Bacteria;p__Planctomycetota;c__Planctomycetia;o__Pirellulales;f__Thermoguttaceae;g__WRKP01;s__WRKP01 sp009778035	76.3	0.09	d__Bacteria;p__Planctomycetota;c__Planctomycetia;o__Pirellulales;f__Thermoguttaceae;g__WRKP01;s__	taxonomic classification defined by topology and ANI	classification based on placement in class-level tree	GCA_009783865.1, s__WRKP01 sp009783865, 95.0, 75.47, 0.03	17.93	11	0.955726	N/A
uncomplete_bin.93	o__Rhizobiales (UID3642)	107	485	316	125	213	130	17	0	0	73.7861	35.0159	0.55	0.626073	0.0280713	10449264	65897	3398	4299	21169	21151	3287	2943	3075.12	2415.3	0.811075	11	12714	bin.93	d__Bacteria;p__Proteobacteria;c__Alphaproteobacteria;o__Rhizobiales;f__Xanthobacteraceae;g__;s__	N/A	N/A	N/A	N/A	N/A	N/A	N/A	N/A	N/A	N/A	d__Bacteria;p__Proteobacteria;c__Alphaproteobacteria;o__Rhizobiales;f__Xanthobacteraceae;g__;s__	taxonomic novelty determined using RED	classification based on placement in class-level tree	N/A	32.96	11	0.918109	Genome has more than 25.0% of markers with multiple hits
uncomplete_bin.120	k__Bacteria (UID2495)	2993	147	91	39	104	4	0	0	0	68.2337	1.84815	25	0.50996	0.0207674	784018	1975	154	186	30614	24429	6393	5900	5091.03	4204.53	0.905611	11	856	bin.120	d__Bacteria;p__Proteobacteria;c__Alphaproteobacteria;o__Rs-D84;f__Rs-D84;g__WRCC01;s__	N/A	N/A	N/A	N/A	N/A	GCA_009783855.1	95	d__Bacteria;p__Proteobacteria;c__Alphaproteobacteria;o__Rs-D84;f__Rs-D84;g__WRCC01;s__WRCC01 sp009783855	78.75	0.44	d__Bacteria;p__Proteobacteria;c__Alphaproteobacteria;o__Rs-D84;f__Rs-D84;g__WRCC01;s__	taxonomic classification defined by topology and ANI	classification based on placement in class-level tree	GCA_009782315.1, s__WRCC01 sp009782315, 95.0, 79.04, 0.55; GCA_009782725.1, s__WRCC01 sp009782725, 95.0, 77.08, 0.1; GCA_009784235.1, s__WRCC01 sp009784235, 95.0, 76.76, 0.15; GCA_009777955.1, s__WRCC01 sp009777955, 95.0, 76.67, 0.1; GCA_009785765.1, s__WRCC01 sp009785765, 95.0, 76.65, 0.05	63.17	11	0.944158	Genome not assigned to closest species as it falls outside its pre-defined ANI radius
uncomplete_bin.140	k__Bacteria (UID203)	5449	104	58	82	21	1	0	0	0	28.4483	0.862069	0	0.463061	0.0173312	525848	3100	207	255	6044	6042	2547	2369	2540.33	2049.99	0.865166	11	653	bin.140	d__Bacteria;p__Proteobacteria;c__Gammaproteobacteria;o__Burkholderiales;f__Burkholderiaceae;g__Oxalobacter;s__	N/A	N/A	N/A	N/A	N/A	GCA_012512465.1	95	d__Bacteria;p__Proteobacteria;c__Gammaproteobacteria;o__Burkholderiales;f__Burkholderiaceae;g__Oxalobacter;s__Oxalobacter sp012512465	75.65	0.04	d__Bacteria;p__Proteobacteria;c__Gammaproteobacteria;o__Burkholderiales;f__Burkholderiaceae;g__Oxalobacter;s__	taxonomic classification defined by topology and ANI	classification based on placement in class-level tree	GCA_900760095.1, s__Oxalobacter sp900760095, 95.0, 75.36, 0.06; GCF_002127965.1, s__Oxalobacter formigenes, 95.0, 74.65, 0.02; GCA_009783065.1, s__Oxalobacter sp009783065, 95.0, 74.56, 0.04; GCA_018384065.1, s__Oxalobacter sp018384065, 95.0, 74.49, 0.02; GCA_905202055.1, s__Oxalobacter sp905202055, 95.0, 74.46, 0.0; GCF_000158475.2, s__Oxalobacter formigenes_B, 95.0, 74.44, 0.02; GCA_016291665.1,…	19.1	11	0.969468	N/A
uncomplete_bin.127	c__Gammaproteobacteria (UID4266)	1097	270	172	155	114	1	0	0	0	38.4981	0.0387597	100	0.40952	0.0151987	516122	1542	175	199	18426	16994	3135	3014	2949.27	2585.83	0.915431	11	574	bin.127	d__Bacteria;p__Proteobacteria;c__Gammaproteobacteria;o__UBA9339;f__UBA9339;g__;s__	N/A	N/A	N/A	N/A	N/A	N/A	N/A	N/A	N/A	N/A	d__Bacteria;p__Proteobacteria;c__Gammaproteobacteria;o__UBA9339;f__UBA9339;g__;s__	taxonomic novelty determined using RED	classification based on placement in class-level tree	N/A	41.48	11	0.884236	N/A
uncomplete_bin.74	c__Spirochaetia (UID2496)	72	215	125	23	189	3	0	0	0	88.4596	2	0	0.530216	0.0205066	2144962	5106	208	285	48888	48879	14292	11973	10312.3	7508.27	0.890731	11	2105	bin.74	d__Bacteria;p__Spirochaetota;c__;o__;f__;g__;s__	N/A	N/A	N/A	N/A	N/A	N/A	N/A	N/A	N/A	N/A	d__Bacteria;p__Spirochaetota;c__;o__;f__;g__;s__	taxonomic novelty determined using RED	classification based on placement in backbone tree	N/A	79.67	11	0.363658	N/A
uncomplete_bin.105	k__Bacteria (UID203)	5449	100	55	83	14	2	1	0	0	20.6612	7.27273	0	0.464401	0.0196552	739899	16005	314	485	8545	6883	2327	1985	2356.37	1492.56	0.861605	11	1017	bin.105	d__Bacteria;p__Spirochaetota;c__Spirochaetia;o__Treponematales;f__Termitinemataceae;g__Treponema_H;s__	N/A	N/A	N/A	N/A	N/A	N/A	N/A	N/A	N/A	N/A	d__Bacteria;p__Spirochaetota;c__Spirochaetia;o__Treponematales;f__Termitinemataceae;g__Treponema_H;s__	ANI	classification based on placement in class-level tree	GCA_009777335.1, s__Treponema_H sp009777335, 95.0, 75.73, 0.04; GCA_009781915.1, s__Treponema_H sp009781915, 95.0, 74.7, 0.02; GCA_009780855.1, s__Treponema_H sp009780855, 95.0, 74.38, 0.02	12.31	11	0.897038	N/A
uncomplete_bin.11	k__Bacteria (UID203)	5449	100	55	74	23	3	0	0	0	28.4298	3.63636	33.33	0.473798	0.0177609	1160242	20016	373	615	15522	11768	3227	2579	3110.57	1854.03	0.872621	11	1437	bin.11	d__Bacteria;p__Spirochaetota;c__Spirochaetia;o__Treponematales;f__Termitinemataceae;g__Treponema_H;s__	N/A	N/A	N/A	N/A	N/A	GCA_009777995.1	95	d__Bacteria;p__Spirochaetota;c__Spirochaetia;o__Treponematales;f__Termitinemataceae;g__Treponema_H;s__Treponema_H sp009777995	76.46	0.01	d__Bacteria;p__Spirochaetota;c__Spirochaetia;o__Treponematales;f__Termitinemataceae;g__Treponema_H;s__	taxonomic classification defined by topology and ANI	classification based on placement in class-level tree	GCA_009786615.1, s__Treponema_H sp009786615, 95.0, 76.03, 0.04; GCA_009780595.1, s__Treponema_H sp009780595, 95.0, 75.87, 0.03; GCA_009781915.1, s__Treponema_H sp009781915, 95.0, 75.42, 0.04; GCA_009780855.1, s__Treponema_H sp009780855, 95.0, 75.23, 0.02; GCA_009777335.1, s__Treponema_H sp009777335, 95.0, 75.04, 0.01; GCF_000214355.1, s__Treponema_H azotonutricium, 95.0, 74.61, 0.02	20.73	11	0.919657	N/A
uncomplete_bin.55	k__Bacteria (UID2495)	2993	142	88	67	53	19	3	0	0	65.3733	23.3988	7.14	0.475046	0.0205835	3037485	70601	742	1568	22885	21597	5078	3317	4093.65	1892.15	0.847167	11	3631	bin.55	d__Bacteria;p__Spirochaetota;c__Spirochaetia;o__Treponematales;f__Termitinemataceae;g__Treponema_H;s__	N/A	N/A	N/A	N/A	N/A	N/A	N/A	N/A	N/A	N/A	d__Bacteria;p__Spirochaetota;c__Spirochaetia;o__Treponematales;f__Termitinemataceae;g__Treponema_H;s__	ANI	classification based on placement in class-level tree	GCA_009780595.1, s__Treponema_H sp009780595, 95.0, 76.54, 0.01; GCA_009781915.1, s__Treponema_H sp009781915, 95.0, 75.92, 0.08; GCA_009777335.1, s__Treponema_H sp009777335, 95.0, 75.76, 0.02; GCA_009777995.1, s__Treponema_H sp009777995, 95.0, 75.44, 0.04; GCA_009780855.1, s__Treponema_H sp009780855, 95.0, 75.34, 0.04; GCF_000214355.1, s__Treponema_H azotonutricium, 95.0, 75.0, 0.03; GCA_009786615…	35.46	11	0.894213	Genome has more than 17.5% of markers with multiple hits
uncomplete_bin.132	k__Bacteria (UID203)	5449	100	55	85	15	0	0	0	0	22.7273	0	0	0.467824	0.0170643	1031834	15717	399	601	10193	10193	2572	2195	2586.05	1690.71	0.881677	11	1267	bin.132	d__Bacteria;p__Spirochaetota;c__Spirochaetia;o__Treponematales;f__Termitinemataceae;g__WQXQ01;s__	N/A	N/A	N/A	N/A	N/A	GCA_009777535.1	95	d__Bacteria;p__Spirochaetota;c__Spirochaetia;o__Treponematales;f__Termitinemataceae;g__WQXQ01;s__WQXQ01 sp009777535	75.81	0.11	d__Bacteria;p__Spirochaetota;c__Spirochaetia;o__Treponematales;f__Termitinemataceae;g__WQXQ01;s__	taxonomic classification defined by topology and ANI	classification based on placement in class-level tree	GCA_009778155.1, s__WQXQ01 sp009778155, 95.0, 77.05, 0.02; GCA_009786495.1, s__WQXQ01 sp009786495, 95.0, 76.96, 0.02; GCA_009787835.1, s__WQXQ01 sp009787835, 95.0, 76.79, 0.04; GCA_009788065.1, s__WQXQ01 sp009788065, 95.0, 76.63, 0.02; GCA_009785215.1, s__WQXQ01 sp009785215, 95.0, 75.92, 0.02; GCA_009784775.1, s__WQXQ01 sp009784775, 95.0, 75.8, 0.03; GCA_009786625.1, s__WQXQ01 sp009786625, 95.0, …	12.31	11	0.914401	N/A
uncomplete_bin.8	k__Bacteria (UID203)	5449	100	55	75	22	2	1	0	0	37.4545	5.45455	0	0.428865	0.020421	2176365	29563	923	1241	10099	10028	2263	2069	2357.93	1729.9	0.884099	11	2445	bin.8	d__Bacteria;p__Spirochaetota;c__Spirochaetia;o__Treponematales;f__Termitinemataceae;g__WQXQ01;s__	N/A	N/A	N/A	N/A	N/A	GCA_009787775.1	95	d__Bacteria;p__Spirochaetota;c__Spirochaetia;o__Treponematales;f__Termitinemataceae;g__WQXQ01;s__WQXQ01 sp009787775	76.85	0.01	d__Bacteria;p__Spirochaetota;c__Spirochaetia;o__Treponematales;f__Termitinemataceae;g__WQXQ01;s__	taxonomic classification defined by topology and ANI	classification based on placement in class-level tree	GCA_009784775.1, s__WQXQ01 sp009784775, 95.0, 77.27, 0.01; GCA_009786495.1, s__WQXQ01 sp009786495, 95.0, 76.79, 0.01; GCA_009787695.1, s__WQXQ01 sp009787695, 95.0, 76.4, 0.03; GCA_009785045.1, s__WQXQ01 sp009785045, 95.0, 76.33, 0.03; GCA_009784975.1, s__WQXQ01 sp009784975, 95.0, 76.13, 0.05; GCA_009786455.1, s__WQXQ01 sp009786455, 95.0, 76.12, 0.04; GCA_009786715.1, s__WQXQ01 sp009786715, 95.0, …	19.36	11	0.951816	N/A
uncomplete_bin.125	root (UID1)	5656	56	24	56	0	0	0	0	0	0	0	0	0.435556	0.0129304	347663	5477	86	152	17130	14262	4662	3454	4042.59	2251.22	0.853769	11	250	bin.125	Unclassified	N/A	N/A	N/A	N/A	N/A	N/A	N/A	N/A	N/A	N/A	N/A	N/A	N/A	N/A	N/A	N/A	N/A	No bacterial or archaeal marker
uncomplete_bin.13	root (UID1)	5656	56	24	55	1	0	0	0	0	4.16667	0	0	0.431947	0.0151919	788049	7376	275	362	10928	10928	2885	2629	2865.63	2156.56	0.913198	11	616	bin.13	Unclassified	N/A	N/A	N/A	N/A	N/A	N/A	N/A	N/A	N/A	N/A	N/A	N/A	N/A	N/A	N/A	N/A	N/A	No bacterial or archaeal marker
uncomplete_bin.25	k__Bacteria (UID203)	5449	104	58	102	1	1	0	0	0	0.31348	0.15674	0	0.400174	0.00801977	222850	12	20	20	24028	24026	13565	13565	11142.5	11141.9	0.935728	11	256	bin.25	Unclassified	N/A	N/A	N/A	N/A	N/A	N/A	N/A	N/A	N/A	N/A	N/A	N/A	N/A	N/A	N/A	N/A	N/A	No bacterial or archaeal marker
uncomplete_bin.26	k__Bacteria (UID203)	5449	98	58	98	0	0	0	0	0	0	0	0	0.438538	0.0146528	468854	1670	118	143	10647	10643	4852	4487	3973.34	3267.02	0.92616	11	702	bin.26	Unclassified	N/A	N/A	N/A	N/A	N/A	N/A	N/A	N/A	N/A	N/A	N/A	N/A	N/A	N/A	N/A	N/A	N/A	No bacterial or archaeal marker
uncomplete_bin.5	root (UID1)	5656	56	24	56	0	0	0	0	0	0	0	0	0.470963	0.0147582	335346	2944	89	126	9326	9270	4436	4031	3767.93	2638.11	0.934614	11	184	bin.5	Unclassified	N/A	N/A	N/A	N/A	N/A	N/A	N/A	N/A	N/A	N/A	N/A	N/A	N/A	N/A	N/A	N/A	N/A	No bacterial or archaeal marker
uncomplete_bin.63	root (UID1)	5656	56	24	56	0	0	0	0	0	0	0	0	0.421993	0.0205701	4997521	40369	2606	3217	5119	4769	1871	1776	1917.7	1540.92	0.271199	11	5681	bin.63	Unclassified	N/A	N/A	N/A	N/A	N/A	N/A	N/A	N/A	N/A	N/A	N/A	N/A	N/A	N/A	N/A	N/A	N/A	No bacterial or archaeal marker
uncomplete_bin.7	root (UID1)	5656	56	24	56	0	0	0	0	0	0	0	0	0.479085	0.0104725	221028	894	37	51	18566	16505	11521	9632	5973.73	4316.35	0.866474	11	214	bin.7	Unclassified	N/A	N/A	N/A	N/A	N/A	N/A	N/A	N/A	N/A	N/A	N/A	N/A	N/A	N/A	N/A	N/A	N/A	No bacterial or archaeal marker
uncomplete_bin.115	k__Bacteria (UID203)	5449	103	57	101	2	0	0	0	0	1.46199	0	0	0.505153	0.0172312	294913	9136	119	200	5776	5505	2457	2002	2478.26	1428.88	0.834826	11	385	bin.115	Unclassified Archaea	N/A	N/A	N/A	N/A	N/A	N/A	N/A	N/A	N/A	N/A	N/A	N/A	N/A	N/A	N/A	N/A	N/A	Insufficient number of amino acids in MSA (1.3%)
uncomplete_bin.129	k__Bacteria (UID203)	5449	104	58	102	2	0	0	0	0	1.43678	0	0	0.659712	0.0234262	249133	3259	114	143	6316	6314	2036	1922	2185.38	1719.4	0.858967	11	295	bin.129	Unclassified Archaea	N/A	N/A	N/A	N/A	N/A	N/A	N/A	N/A	N/A	N/A	N/A	N/A	N/A	N/A	N/A	N/A	N/A	Insufficient number of amino acids in MSA (1.7%)
uncomplete_bin.100	k__Bacteria (UID203)	5449	103	57	96	7	0	0	0	0	8.24561	0	0	0.554982	0.0153806	302588	2742	118	151	8562	8560	2512	2380	2564.31	1985.74	0.927386	11	360	bin.100	Unclassified Bacteria	N/A	N/A	N/A	N/A	N/A	N/A	N/A	N/A	N/A	N/A	N/A	N/A	N/A	N/A	N/A	N/A	N/A	Insufficient number of amino acids in MSA (8.1%)
uncomplete_bin.111	k__Bacteria (UID203)	5449	104	58	94	10	0	0	0	0	5.95611	0	0	0.376366	0.0143567	221491	1907	94	113	6979	6979	2311	2277	2356.29	1943.22	0.926218	11	227	bin.111	Unclassified Bacteria	N/A	N/A	N/A	N/A	N/A	N/A	N/A	N/A	N/A	N/A	N/A	N/A	N/A	N/A	N/A	N/A	N/A	Insufficient number of amino acids in MSA (5.1%)
uncomplete_bin.112	k__Bacteria (UID203)	5449	103	57	100	3	0	0	0	0	5.26316	0	0	0.553691	0.0196737	348807	3486	136	176	6409	6409	2580	2437	2564.76	1962.05	0.909899	11	460	bin.112	Unclassified Bacteria	N/A	N/A	N/A	N/A	N/A	N/A	N/A	N/A	N/A	N/A	N/A	N/A	N/A	N/A	N/A	N/A	N/A	Insufficient number of amino acids in MSA (2.8%)
uncomplete_bin.116	k__Bacteria (UID203)	5449	104	58	103	1	0	0	0	0	0.862069	0	0	0.406246	0.0246583	1897607	14539	305	470	34669	34665	9177	8038	6221.66	4006.53	0.83097	11	2286	bin.116	Unclassified Bacteria	N/A	N/A	N/A	N/A	N/A	N/A	N/A	N/A	N/A	N/A	N/A	N/A	N/A	N/A	N/A	N/A	N/A	Insufficient number of amino acids in MSA (3.1%)
uncomplete_bin.12	k__Bacteria (UID203)	5449	104	58	98	6	0	0	0	0	5.86207	0	0	0.553716	0.0309019	795706	7145	282	371	14132	13770	2810	2623	2821.65	2125.5	0.903467	11	961	bin.12	Unclassified Bacteria	N/A	N/A	N/A	N/A	N/A	N/A	N/A	N/A	N/A	N/A	N/A	N/A	N/A	N/A	N/A	N/A	N/A	Insufficient number of amino acids in MSA (6.9%)
uncomplete_bin.134	root (UID1)	5656	56	24	55	1	0	0	0	0	4.16667	0	0	0.513846	0.0169892	256613	5682	110	171	5095	4131	2301	1932	2332.85	1467.43	0.863421	11	349	bin.134	Unclassified Bacteria	N/A	N/A	N/A	N/A	N/A	N/A	N/A	N/A	N/A	N/A	N/A	N/A	N/A	N/A	N/A	N/A	N/A	Insufficient number of amino acids in MSA (1.9%)
uncomplete_bin.136	k__Bacteria (UID203)	5449	103	57	96	7	0	0	0	0	4.30622	0	0	0.495002	0.0203545	226901	12898	97	234	5270	3116	2358	1403	2339.19	914.543	0.736348	11	336	bin.136	Unclassified Bacteria	N/A	N/A	N/A	N/A	N/A	N/A	N/A	N/A	N/A	N/A	N/A	N/A	N/A	N/A	N/A	N/A	N/A	Insufficient number of amino acids in MSA (6.6%)
uncomplete_bin.139	k__Bacteria (UID203)	5449	103	57	94	9	0	0	0	0	9.2504	0	0	0.513816	0.0243692	1205757	26843	353	665	13411	11620	3693	2687	3415.74	1772.8	0.844242	11	1508	bin.139	Unclassified Bacteria	N/A	N/A	N/A	N/A	N/A	N/A	N/A	N/A	N/A	N/A	N/A	N/A	N/A	N/A	N/A	N/A	N/A	Insufficient number of amino acids in MSA (8.1%)
uncomplete_bin.14	k__Bacteria (UID203)	5449	100	55	91	8	1	0	0	0	13.0579	1.81818	0	0.45859	0.0164594	337324	1329	123	153	9313	9311	2756	2563	2742.47	2196.05	0.907143	11	324	bin.14	Unclassified Bacteria	N/A	N/A	N/A	N/A	N/A	N/A	N/A	N/A	N/A	N/A	N/A	N/A	N/A	N/A	N/A	N/A	N/A	Insufficient number of amino acids in MSA (7.4%)
uncomplete_bin.15	root (UID1)	5656	56	24	54	2	0	0	0	0	8.33333	0	0	0.473986	0.0205381	529065	5303	79	143	27663	21853	9209	7384	6697.03	3662.67	0.834019	11	644	bin.15	Unclassified Bacteria	N/A	N/A	N/A	N/A	N/A	N/A	N/A	N/A	N/A	N/A	N/A	N/A	N/A	N/A	N/A	N/A	N/A	Insufficient number of amino acids in MSA (1.7%)
uncomplete_bin.20	root (UID1)	5656	56	24	56	0	0	0	0	0	0	0	0	0.450427	0.0156515	290187	80	31	33	29369	29367	10484	10482	9360.87	8791.12	0.949433	11	314	bin.20	Unclassified Bacteria	N/A	N/A	N/A	N/A	N/A	N/A	N/A	N/A	N/A	N/A	N/A	N/A	N/A	N/A	N/A	N/A	N/A	Insufficient number of amino acids in MSA (0.8%)
uncomplete_bin.23	k__Bacteria (UID203)	5449	104	58	92	10	2	0	0	0	18.9655	3.44828	0	0.557815	0.0216677	515034	4924	191	257	8105	7742	2739	2461	2696.51	1984.86	0.905787	11	676	bin.23	Unclassified Bacteria	N/A	N/A	N/A	N/A	N/A	N/A	N/A	N/A	N/A	N/A	N/A	N/A	N/A	N/A	N/A	N/A	N/A	Insufficient number of amino acids in MSA (8.4%)
uncomplete_bin.28	root (UID1)	5656	56	24	55	1	0	0	0	0	4.16667	0	0	0.506199	0.0174759	704231	8173	214	307	13688	13686	3625	3044	3290.8	2267.29	0.828075	11	998	bin.28	Unclassified Bacteria	N/A	N/A	N/A	N/A	N/A	N/A	N/A	N/A	N/A	N/A	N/A	N/A	N/A	N/A	N/A	N/A	N/A	Insufficient number of amino acids in MSA (0.5%)
uncomplete_bin.29	root (UID1)	5656	56	24	55	0	1	0	0	0	4.16667	4.16667	100	0.441285	0.0192572	375258	3639	135	191	6659	6131	2865	2554	2779.69	1945.65	0.896919	11	418	bin.29	Unclassified Bacteria	N/A	N/A	N/A	N/A	N/A	N/A	N/A	N/A	N/A	N/A	N/A	N/A	N/A	N/A	N/A	N/A	N/A	Insufficient number of amino acids in MSA (4.6%)
uncomplete_bin.31	root (UID1)	5656	56	24	56	0	0	0	0	0	0	0	0	0.375029	0.0111015	200234	447	12	16	49715	49709	25005	22433	16686.2	12486.7	0.909811	11	305	bin.31	Unclassified Bacteria	N/A	N/A	N/A	N/A	N/A	N/A	N/A	N/A	N/A	N/A	N/A	N/A	N/A	N/A	N/A	N/A	N/A	Insufficient number of amino acids in MSA (0.8%)
uncomplete_bin.34	root (UID1)	5656	56	24	56	0	0	0	0	0	0	0	0	0.399915	0.0155676	1261644	9587	449	568	9973	9733	2931	2678	2809.9	2204.33	0.907812	11	715	bin.34	Unclassified Bacteria	N/A	N/A	N/A	N/A	N/A	N/A	N/A	N/A	N/A	N/A	N/A	N/A	N/A	N/A	N/A	N/A	N/A	Insufficient number of amino acids in MSA (0.9%)
uncomplete_bin.45	k__Bacteria (UID203)	5449	103	57	95	8	0	0	0	0	12.2807	0	0	0.527597	0.020248	231347	4998	93	144	7953	7953	2667	2016	2487.6	1571.87	0.870385	11	309	bin.45	Unclassified Bacteria	N/A	N/A	N/A	N/A	N/A	N/A	N/A	N/A	N/A	N/A	N/A	N/A	N/A	N/A	N/A	N/A	N/A	Insufficient number of amino acids in MSA (7.1%)
uncomplete_bin.58	k__Bacteria (UID203)	5449	104	58	100	4	0	0	0	0	5.51724	0	0	0.433024	0.0206045	4005206	35643	1099	1525	36879	31939	4084	3576	3644.41	2602.99	0.858479	11	5025	bin.58	Unclassified Bacteria	N/A	N/A	N/A	N/A	N/A	N/A	N/A	N/A	N/A	N/A	N/A	N/A	N/A	N/A	N/A	N/A	N/A	Insufficient number of amino acids in MSA (5.4%)
uncomplete_bin.60	k__Bacteria (UID203)	5449	104	58	99	5	0	0	0	0	7.75862	0	0	0.497586	0.01774	256195	2245	97	122	6479	6319	2766	2657	2641.19	2081.56	0.916763	11	324	bin.60	Unclassified Bacteria	N/A	N/A	N/A	N/A	N/A	N/A	N/A	N/A	N/A	N/A	N/A	N/A	N/A	N/A	N/A	N/A	N/A	Insufficient number of amino acids in MSA (6.4%)
uncomplete_bin.64	k__Bacteria (UID203)	5449	104	58	90	13	1	0	0	0	10.7367	1.72414	0	0.470699	0.0238988	290574	3677	122	163	6008	6006	2387	2250	2381.75	1760.1	0.885083	11	322	bin.64	Unclassified Bacteria	N/A	N/A	N/A	N/A	N/A	N/A	N/A	N/A	N/A	N/A	N/A	N/A	N/A	N/A	N/A	N/A	N/A	Insufficient number of amino acids in MSA (7.3%)
uncomplete_bin.67	k__Bacteria (UID203)	5449	104	58	1	12	32	53	4	2	99.8433	160.402	48.33	0.480621	0.026937	6331276	56864	820	1438	106580	86495	13646	9019	7721.07	4363.29	0.887536	11	6844	bin.67	Unclassified Bacteria	N/A	N/A	N/A	N/A	N/A	N/A	N/A	N/A	N/A	N/A	N/A	N/A	N/A	N/A	N/A	N/A	N/A	Insufficient number of amino acids in MSA (8.1%)
uncomplete_bin.80	k__Bacteria (UID203)	5449	100	55	1	1	4	8	8	78	99.8347	672.804	28.35	0.40645	0.0308941	33823372	571856	9868	16195	34701	34701	3754	3015	3427.58	2053.2	0.843523	11	38357	bin.80	Unclassified Bacteria	N/A	N/A	N/A	N/A	N/A	N/A	N/A	N/A	N/A	N/A	N/A	N/A	N/A	N/A	N/A	N/A	N/A	Insufficient number of amino acids in MSA (2.0%)
uncomplete_bin.96	k__Bacteria (UID203)	5449	104	58	101	3	0	0	0	0	5.17241	0	0	0.518561	0.0197155	696126	7042	283	357	7838	7836	2413	2227	2459.81	1930.21	0.87735	11	924	bin.96	Unclassified Bacteria	N/A	N/A	N/A	N/A	N/A	N/A	N/A	N/A	N/A	N/A	N/A	N/A	N/A	N/A	N/A	N/A	N/A	Insufficient number of amino acids in MSA (2.7%)
uncomplete_bin.99	root (UID1)	5656	56	24	55	1	0	0	0	0	4.16667	0	0	0.585503	0.0182831	218348	2221	94	123	4248	4242	2346	2223	2322.85	1757.13	0.907817	11	304	bin.99	Unclassified Bacteria	N/A	N/A	N/A	N/A	N/A	N/A	N/A	N/A	N/A	N/A	N/A	N/A	N/A	N/A	N/A	N/A	N/A	Insufficient number of amino acids in MSA (4.8%)

## Sheet: Table S3
Table S3: Characteristics of the good-quality MAGs (> 50% completeness and < 10% contamination) reconstructed from the metagenomic sequencing of L. labralis hindgut fluid (Table 1) and refined with the MetaWrap pipeline (Uritskiy et al., 2018).
CheckM results																													GTDBTk results
Refine good-quality bin	marker lineage	# genomes	# markers	# marker sets	0	1	2	3	4	5+	Completeness	Contamination	Strain heterogeneity	GC	GC std	Genome size	# ambiguous bases	# scaffolds	# contigs	Longest scaffold	Longest contig	N50 (scaffolds)	N50 (contigs)	Mean scaffold length	Mean contig length	Coding density	Translation table	# predicted genes	user_genome	classification	fastani_reference	fastani_reference_radius	fastani_taxonomy	fastani_ani	fastani_af	closest_placement_reference	closest_placement_radius	closest_placement_taxonomy	closest_placement_ani	closest_placement_af	pplacer_taxonomy	classification_method	note	other_related_references(genome_id,species_name,radius,ANI,AF)	msa_percent	translation_table	red_value	warnings
bin.3	p__Euryarchaeota (UID3)	148	187	124	92	86	6	3	0	0	50.3161	2.08959	40	0.530879	0.0198467	665268	5389	222	278	10603	10599	3309	3031	2996.7	2373.67	0.902345	11	866	bin.3	d__Archaea;p__Thermoplasmatota;c__Thermoplasmata;o__Methanomassiliicoccales;f__Methanomethylophilaceae;g__WRKA01;s__	N/A	N/A	N/A	N/A	N/A	GCA_009784745.1	95	d__Archaea;p__Thermoplasmatota;c__Thermoplasmata;o__Methanomassiliicoccales;f__Methanomethylophilaceae;g__WRKA01;s__WRKA01 sp009784745	78.64	0.54	d__Archaea;p__Thermoplasmatota;c__Thermoplasmata;o__Methanomassiliicoccales;f__Methanomethylophilaceae;g__WRKA01;s__	taxonomic classification defined by topology and ANI	N/A	GCA_009780795.1, s__WRKA01 sp009780795, 95.0, 77.81, 0.36; GCA_009776695.1, s__WRKA01 sp009776695, 95.0, 77.3, 0.35; GCA_009778265.1, s__WRKA01 sp009778265, 95.0, 76.57, 0.2; GCA_009780575.1, s__WRKA01 sp009780575, 95.0, 76.55, 0.25	33.19	11	0.969954	Genome not assigned to closest species as it falls outside its pre-defined ANI radius
bin.8	k__Bacteria (UID2495)	2993	147	91	2	145	0	0	0	0	98.8365	0	0	0.418785	0.0153092	2413776	3049	185	222	90132	62226	19767	17812	13047.4	10859.1	0.878849	11	1961	bin.8	d__Bacteria;p__Cloacimonadota;c__Cloacimonadia;o__Cloacimonadales;f__WRIO01;g__;s__	N/A	N/A	N/A	N/A	N/A	N/A	N/A	N/A	N/A	N/A	d__Bacteria;p__Cloacimonadota;c__Cloacimonadia;o__Cloacimonadales;f__WRIO01;g__;s__	taxonomic classification fully defined by topology	classification based on placement in class-level tree	N/A	92.65	11	0.803005	N/A
bin.33	k__Bacteria (UID1453)	901	171	117	87	81	2	1	0	0	50.7757	1.7094	20	0.458345	0.019206	1120330	9397	324	434	13745	11830	3953	3261	3457.81	2559.75	0.894547	11	1372	bin.33	d__Bacteria;p__Cyanobacteria;c__Vampirovibrionia;o__Gastranaerophilales;f__RUG14156;g__;s__	N/A	N/A	N/A	N/A	N/A	N/A	N/A	N/A	N/A	N/A	d__Bacteria;p__Cyanobacteria;c__Vampirovibrionia;o__Gastranaerophilales;f__RUG14156;g__;s__	taxonomic classification fully defined by topology	classification based on placement in class-level tree	N/A	37.21	11	0.794738	N/A
bin.34	k__Bacteria (UID2495)	2993	147	91	60	85	2	0	0	0	61.4229	2.1978	0	0.454196	0.0208679	1736709	5780	637	731	10575	10573	3008	2825	2726.39	2367.89	0.905912	11	1846	bin.34	d__Bacteria;p__Fibrobacterota;c__Chitinivibrionia;o__Chitinivibrionales;f__Chitinispirillaceae;g__WRCH01;s__	N/A	N/A	N/A	N/A	N/A	GCA_009784115.1	95	d__Bacteria;p__Fibrobacterota;c__Chitinivibrionia;o__Chitinivibrionales;f__Chitinispirillaceae;g__WRCH01;s__WRCH01 sp009784115	81.37	0.69	d__Bacteria;p__Fibrobacterota;c__Chitinivibrionia;o__Chitinivibrionales;f__Chitinispirillaceae;g__WRCH01;s__	taxonomic classification defined by topology and ANI	classification based on placement in class-level tree	N/A	54.9	11	0.965352	Genome not assigned to closest species as it falls outside its pre-defined ANI radius
bin.27	k__Bacteria (UID203)	5449	104	58	59	42	3	0	0	0	50.5643	2.58621	100	0.432294	0.0169238	1397483	29862	406	769	14283	12694	3814	2613	3442.08	1778.44	0.819144	11	1693	bin.27	d__Bacteria;p__Fibrobacterota;c__Chitinivibrionia;o__Chitinivibrionales;f__WRFX01;g__WRFX01;s__	N/A	N/A	N/A	N/A	N/A	GCA_009779925.1	95	d__Bacteria;p__Fibrobacterota;c__Chitinivibrionia;o__Chitinivibrionales;f__WRFX01;g__WRFX01;s__WRFX01 sp009779925	86.45	0.83	d__Bacteria;p__Fibrobacterota;c__Chitinivibrionia;o__Chitinivibrionales;f__WRFX01;g__WRFX01;s__	taxonomic classification defined by topology and ANI	classification based on placement in class-level tree	GCA_009787445.1, s__WRFX01 sp009787445, 95.0, 77.51, 0.38	36.78	11	0.963354	Genome not assigned to closest species as it falls outside its pre-defined ANI radius
bin.38	c__Clostridia (UID1118)	387	223	124	27	192	4	0	0	0	84.3414	1.84053	0	0.44369	0.0210465	1487294	2718	183	221	63362	61883	10673	9921	8127.29	6717.54	0.917962	11	1308	bin.38	d__Bacteria;p__Firmicutes_A;c__Clostridia;o__Christensenellales;f__DTU072;g__WQYD01;s__	N/A	N/A	N/A	N/A	N/A	GCA_009781445.1	95	d__Bacteria;p__Firmicutes_A;c__Clostridia;o__Christensenellales;f__DTU072;g__WQYD01;s__WQYD01 sp009781445	75.47	0.05	d__Bacteria;p__Firmicutes_A;c__Clostridia;o__Christensenellales;f__DTU072;g__WQYD01;s__	taxonomic classification defined by topology and ANI	classification based on placement in class-level tree	N/A	79.77	11	0.90864	N/A
bin.12	o__Clostridiales (UID1120)	304	250	143	96	139	15	0	0	0	54.5527	4.79458	20	0.452769	0.0164786	1234603	9300	287	403	34052	22399	7977	5673	4301.75	3040.45	0.899053	11	1488	bin.12	d__Bacteria;p__Firmicutes_A;c__Clostridia;o__Christensenellales;f__UBA1242;g__;s__	N/A	N/A	N/A	N/A	N/A	N/A	N/A	N/A	N/A	N/A	d__Bacteria;p__Firmicutes_A;c__Clostridia;o__Christensenellales;f__UBA1242;g__;s__	taxonomic classification fully defined by topology	classification based on placement in class-level tree	N/A	49.07	11	0.855888	N/A
bin.16	c__Clostridia (UID1118)	387	223	124	66	155	2	0	0	0	65.5654	0.42924	0	0.438011	0.0107643	1384371	1197	76	94	52570	52568	27444	25170	18215.4	14714.6	0.912735	11	1379	bin.16	d__Bacteria;p__Firmicutes_A;c__Clostridia;o__Christensenellales;f__UBA1242;g__;s__	N/A	N/A	N/A	N/A	N/A	N/A	N/A	N/A	N/A	N/A	d__Bacteria;p__Firmicutes_A;c__Clostridia;o__Christensenellales;f__UBA1242;g__;s__	taxonomic novelty determined using RED	classification based on placement in class-level tree	N/A	74.31	11	0.878438	N/A
bin.18	o__Clostridiales (UID1212)	172	263	149	94	167	2	0	0	0	65.9396	1.00671	0	0.516542	0.0243495	1905764	19642	350	606	22387	15373	6649	4789	5445.04	3112.41	0.874465	11	2020	bin.18	d__Bacteria;p__Firmicutes_A;c__Clostridia;o__Lachnospirales;f__WQUN01;g__;s__	N/A	N/A	N/A	N/A	N/A	N/A	N/A	N/A	N/A	N/A	d__Bacteria;p__Firmicutes_A;c__Clostridia;o__Lachnospirales;f__WQUN01;g__;s__	taxonomic classification fully defined by topology	classification based on placement in class-level tree	N/A	54.61	11	0.814778	N/A
bin.14	o__Clostridiales (UID1212)	172	263	149	54	204	5	0	0	0	74.7483	1.95749	20	0.504154	0.0214687	2753172	9857	253	379	63096	56181	20290	16186	10882.1	7238.3	0.915371	11	2741	bin.14	d__Bacteria;p__Firmicutes_A;c__Clostridia;o__Lachnospirales;f__WQUN01;g__WQRX01;s__	N/A	N/A	N/A	N/A	N/A	N/A	N/A	N/A	N/A	N/A	d__Bacteria;p__Firmicutes_A;c__Clostridia;o__Lachnospirales;f__WQUN01;g__WQRX01;s__	ANI	classification based on placement in class-level tree	GCA_009779755.1, s__WQRX01 sp009779755, 95.0, 79.43, 0.48; GCA_009780585.1, s__WQRX01 sp009780585, 95.0, 79.36, 0.48; GCA_009787785.1, s__WQRX01 sp009787785, 95.0, 77.37, 0.26; GCA_009786535.1, s__WQRX01 sp009786535, 95.0, 76.5, 0.14; GCA_009781755.1, s__WQRX01 sp009781755, 95.0, 76.12, 0.13	80.88	11	0.958473	N/A
bin.39	o__Clostridiales (UID1212)	172	263	149	101	151	11	0	0	0	53.9966	3.53468	27.27	0.491635	0.03378	2431674	16543	547	744	17478	17478	5107	4821	4445.47	3246.14	0.887957	11	2823	bin.39	d__Bacteria;p__Firmicutes_A;c__Clostridia;o__Lachnospirales;f__WQUN01;g__WQRX01;s__	N/A	N/A	N/A	N/A	N/A	GCA_009781755.1	95	d__Bacteria;p__Firmicutes_A;c__Clostridia;o__Lachnospirales;f__WQUN01;g__WQRX01;s__WQRX01 sp009781755	76.52	0.1	d__Bacteria;p__Firmicutes_A;c__Clostridia;o__Lachnospirales;f__WQUN01;g__WQRX01;s__	taxonomic classification defined by topology and ANI	classification based on placement in class-level tree	GCA_009787785.1, s__WQRX01 sp009787785, 95.0, 76.54, 0.12; GCA_009779755.1, s__WQRX01 sp009779755, 95.0, 76.43, 0.13; GCA_009780585.1, s__WQRX01 sp009780585, 95.0, 76.41, 0.17; GCA_009786535.1, s__WQRX01 sp009786535, 95.0, 76.34, 0.1	54.81	11	0.939495	N/A
bin.7	o__Clostridiales (UID1212)	172	263	149	34	224	5	0	0	0	82.6202	2.46085	0	0.471943	0.0263435	2716144	3390	122	165	109555	109553	36709	30397	22263.5	16440.9	0.91525	11	2585	bin.7	d__Bacteria;p__Firmicutes_A;c__Clostridia;o__Lachnospirales;f__WQUN01;g__WQRX01;s__	N/A	N/A	N/A	N/A	N/A	N/A	N/A	N/A	N/A	N/A	d__Bacteria;p__Firmicutes_A;c__Clostridia;o__Lachnospirales;f__WQUN01;g__WQRX01;s__	ANI	classification based on placement in class-level tree	GCA_009779755.1, s__WQRX01 sp009779755, 95.0, 78.05, 0.35; GCA_009780585.1, s__WQRX01 sp009780585, 95.0, 78.05, 0.37; GCA_009787785.1, s__WQRX01 sp009787785, 95.0, 76.66, 0.17; GCA_009786535.1, s__WQRX01 sp009786535, 95.0, 76.41, 0.14; GCA_009781755.1, s__WQRX01 sp009781755, 95.0, 76.38, 0.11	92.47	11	0.958687	N/A
bin.28	o__Clostridiales (UID1212)	172	263	149	32	228	3	0	0	0	84.809	1.36326	0	0.460179	0.0213103	2409881	7834	236	323	82709	82701	14679	13963	10211.4	7436.68	0.895409	11	2366	bin.28	d__Bacteria;p__Firmicutes_A;c__Clostridia;o__Lachnospirales;f__WQUN01;g__WQVC01;s__	N/A	N/A	N/A	N/A	N/A	N/A	N/A	N/A	N/A	N/A	d__Bacteria;p__Firmicutes_A;c__Clostridia;o__Lachnospirales;f__WQUN01;g__WQVC01;s__	ANI	classification based on placement in class-level tree	GCA_009779835.1, s__WQVC01 sp009779835, 95.0, 77.34, 0.16; GCA_009783395.1, s__WQVC01 sp009783395, 95.0, 76.75, 0.12; GCA_009786975.1, s__WQVC01 sp009786975, 95.0, 76.73, 0.17; GCA_009781765.1, s__WQVC01 sp009781765, 95.0, 76.63, 0.17; GCA_009788055.1, s__WQVC01 sp009788055, 95.0, 76.59, 0.19; GCA_009785665.1, s__WQVC01 sp009785665, 95.0, 76.51, 0.11; GCA_009777845.1, s__WQVC01 sp009777845, 95.0,…	82.64	11	0.94169	N/A
bin.10	o__Clostridiales (UID1212)	172	263	149	63	199	1	0	0	0	77.0329	0.671141	0	0.51613	0.0200526	2115262	18329	289	517	31298	28295	9650	6783	7319.25	4055.96	0.887795	11	2257	bin.10	d__Bacteria;p__Firmicutes_A;c__Clostridia;o__Lachnospirales;f__WRAX01;g__;s__	N/A	N/A	N/A	N/A	N/A	N/A	N/A	N/A	N/A	N/A	d__Bacteria;p__Firmicutes_A;c__Clostridia;o__Lachnospirales;f__WRAX01;g__;s__	taxonomic classification fully defined by topology	classification based on placement in class-level tree	N/A	71.58	11	0.769642	N/A
bin.29	o__Clostridiales (UID1212)	172	263	149	90	171	2	0	0	0	66.0131	0.894855	50	0.451162	0.0179843	1522841	22146	273	533	44751	17879	7024	4209	5578.17	2815.56	0.840614	11	1633	bin.29	d__Bacteria;p__Firmicutes_A;c__Clostridia;o__Lachnospirales;f__WRAX01;g__WQVB01;s__	N/A	N/A	N/A	N/A	N/A	GCA_009781815.1	95	d__Bacteria;p__Firmicutes_A;c__Clostridia;o__Lachnospirales;f__WRAX01;g__WQVB01;s__WQVB01 sp009781815	74.63	0.02	d__Bacteria;p__Firmicutes_A;c__Clostridia;o__Lachnospirales;f__WRAX01;g__WQVB01;s__	taxonomic classification defined by topology and ANI	classification based on placement in class-level tree	N/A	61.66	11	0.898991	N/A
bin.24	o__Clostridiales (UID1212)	172	263	149	45	215	3	0	0	0	81.1328	1.34228	33.33	0.568639	0.0278999	2264889	9502	256	383	49774	42443	13737	10953	8847.22	5888.74	0.912726	11	2406	bin.24	d__Bacteria;p__Firmicutes_A;c__Clostridia;o__Oscillospirales;f__;g__;s__	N/A	N/A	N/A	N/A	N/A	N/A	N/A	N/A	N/A	N/A	d__Bacteria;p__Firmicutes_A;c__Clostridia;o__Oscillospirales;f__;g__;s__	taxonomic novelty determined using RED	classification based on placement in class-level tree	N/A	80.4	11	0.741411	N/A
bin.1	o__Clostridiales (UID1212)	172	263	149	55	202	6	0	0	0	78.6112	3.13199	16.67	0.473005	0.0127777	1608362	1701	104	126	70964	70962	19223	17899	15465	12751.3	0.937693	11	1572	bin.1	d__Bacteria;p__Firmicutes_A;c__Clostridia;o__Oscillospirales;f__Ruminococcaceae;g__Ruminiclostridium_E;s__	N/A	N/A	N/A	N/A	N/A	GCA_009777835.1	95	d__Bacteria;p__Firmicutes_A;c__Clostridia;o__Oscillospirales;f__Ruminococcaceae;g__Ruminiclostridium_E;s__Ruminiclostridium_E sp009777835	76.36	0.08	d__Bacteria;p__Firmicutes_A;c__Clostridia;o__Oscillospirales;f__Ruminococcaceae;g__Ruminiclostridium_E;s__	taxonomic classification defined by topology and ANI	classification based on placement in class-level tree	GCA_016302655.1, s__Ruminiclostridium_E sp016302655, 95.0, 78.02, 0.0; GCA_015067025.1, s__Ruminiclostridium_E sp015067025, 95.0, 77.14, 0.01; GCA_017465545.1, s__Ruminiclostridium_E sp017465545, 95.0, 76.91, 0.01; GCA_017408635.1, s__Ruminiclostridium_E sp017408635, 95.0, 76.6, 0.01; GCA_017935365.1, s__Ruminiclostridium_E sp017935365, 95.0, 76.59, 0.01; GCA_009784825.1, s__Ruminiclostridium_E s…	71.13	11	0.953459	N/A
bin.11	o__Clostridiales (UID1212)	172	263	149	46	214	3	0	0	0	82.2701	1.67785	33.33	0.412486	0.0164021	2163160	8641	290	382	48214	47972	10282	9832	7459.17	5640.1	0.912379	11	2200	bin.11	d__Bacteria;p__Firmicutes_A;c__Clostridia;o__Oscillospirales;f__Ruminococcaceae;g__Ruminiclostridium_E;s__	N/A	N/A	N/A	N/A	N/A	N/A	N/A	N/A	N/A	N/A	d__Bacteria;p__Firmicutes_A;c__Clostridia;o__Oscillospirales;f__Ruminococcaceae;g__Ruminiclostridium_E;s__	ANI	classification based on placement in class-level tree	GCA_017635675.1, s__Ruminiclostridium_E sp017635675, 95.0, 78.08, 0.01; GCA_009783695.1, s__Ruminiclostridium_E sp009783695, 95.0, 76.68, 0.13; GCA_009778065.1, s__Ruminiclostridium_E sp009778065, 95.0, 76.59, 0.09; GCA_009781425.1, s__Ruminiclostridium_E sp009781425, 95.0, 76.55, 0.18; GCA_009776305.1, s__Ruminiclostridium_E sp009776305, 95.0, 76.52, 0.12; GCA_009782265.1, s__Ruminiclostridium_E…	81	11	0.95205	N/A
bin.22	o__Clostridiales (UID1212)	172	263	149	66	190	7	0	0	0	73.3221	4.02685	0	0.457371	0.0134255	1433576	5187	204	276	30262	24901	10495	9928	7027.33	5175.32	0.918145	11	1397	bin.22	d__Bacteria;p__Firmicutes_A;c__Clostridia;o__Oscillospirales;f__Ruminococcaceae;g__Ruminiclostridium_E;s__	N/A	N/A	N/A	N/A	N/A	GCA_009777835.1	95	d__Bacteria;p__Firmicutes_A;c__Clostridia;o__Oscillospirales;f__Ruminococcaceae;g__Ruminiclostridium_E;s__Ruminiclostridium_E sp009777835	75.91	0.09	d__Bacteria;p__Firmicutes_A;c__Clostridia;o__Oscillospirales;f__Ruminococcaceae;g__Ruminiclostridium_E;s__	taxonomic classification defined by topology and ANI	classification based on placement in class-level tree	GCA_017465545.1, s__Ruminiclostridium_E sp017465545, 95.0, 78.82, 0.0; GCA_017550775.1, s__Ruminiclostridium_E sp017550775, 95.0, 77.09, 0.01; GCA_910588335.1, s__Ruminiclostridium_E sp910588335, 95.0, 76.97, 0.01; GCA_017479645.1, s__Ruminiclostridium_E sp017479645, 95.0, 76.66, 0.01; GCA_017942025.1, s__Ruminiclostridium_E sp017942025, 95.0, 76.54, 0.01; GCA_009778605.1, s__Ruminiclostridium_E …	67.83	11	0.952496	N/A
bin.23	o__Clostridiales (UID1212)	172	263	149	20	241	2	0	0	0	90.2685	1.00671	0	0.413732	0.0146003	1969855	3409	154	210	73323	73321	22019	14268	12791.3	9364.03	0.914687	11	1934	bin.23	d__Bacteria;p__Firmicutes_A;c__Clostridia;o__Oscillospirales;f__Ruminococcaceae;g__Ruminiclostridium_E;s__	N/A	N/A	N/A	N/A	N/A	N/A	N/A	N/A	N/A	N/A	d__Bacteria;p__Firmicutes_A;c__Clostridia;o__Oscillospirales;f__Ruminococcaceae;g__Ruminiclostridium_E;s__	ANI	classification based on placement in class-level tree	GCA_905235805.1, s__Ruminiclostridium_E sp905235805, 95.0, 76.92, 0.0; GCA_016297165.1, s__Ruminiclostridium_E sp016297165, 95.0, 76.3, 0.01; GCA_009786985.1, s__Ruminiclostridium_E sp009786985, 95.0, 76.29, 0.06; GCA_017395555.1, s__Ruminiclostridium_E sp017395555, 95.0, 76.14, 0.01; GCA_009783205.1, s__Ruminiclostridium_E sp009783205, 95.0, 76.11, 0.06; GCA_003508605.1, s__Ruminiclostridium_E s…	93.51	11	0.948269	N/A
bin.26	o__Clostridiales (UID1212)	172	263	149	32	230	1	0	0	0	84.1672	0.671141	100	0.493719	0.0144602	1774409	2078	148	175	45064	44516	16820	15477	11989.2	10127.6	0.926303	11	1729	bin.26	d__Bacteria;p__Firmicutes_A;c__Clostridia;o__Oscillospirales;f__Ruminococcaceae;g__Ruminiclostridium_E;s__	N/A	N/A	N/A	N/A	N/A	GCA_009777835.1	95	d__Bacteria;p__Firmicutes_A;c__Clostridia;o__Oscillospirales;f__Ruminococcaceae;g__Ruminiclostridium_E;s__Ruminiclostridium_E sp009777835	76.04	0.09	d__Bacteria;p__Firmicutes_A;c__Clostridia;o__Oscillospirales;f__Ruminococcaceae;g__Ruminiclostridium_E;s__	taxonomic classification defined by topology and ANI	classification based on placement in class-level tree	GCA_015067025.1, s__Ruminiclostridium_E sp015067025, 95.0, 76.79, 0.0; GCA_009777445.1, s__Ruminiclostridium_E sp009777445, 95.0, 76.59, 0.01; GCA_003512525.1, s__Ruminiclostridium_E sp003512525, 95.0, 76.5, 0.01; GCA_017941355.1, s__Ruminiclostridium_E sp017941355, 95.0, 76.3, 0.01; GCA_016302655.1, s__Ruminiclostridium_E sp016302655, 95.0, 76.29, 0.01; GCA_910585505.1, s__Ruminiclostridium_E sp…	83.46	11	0.952959	N/A
bin.30	o__Clostridiales (UID1212)	172	263	149	110	149	4	0	0	0	62.5966	2.23714	0	0.530494	0.0196925	1522368	6440	301	379	30027	30023	6113	5674	5057.7	3999.81	0.924543	11	1656	bin.30	d__Bacteria;p__Firmicutes_A;c__Clostridia;o__Oscillospirales;f__Ruminococcaceae;g__Ruminiclostridium_E;s__	N/A	N/A	N/A	N/A	N/A	N/A	N/A	N/A	N/A	N/A	d__Bacteria;p__Firmicutes_A;c__Clostridia;o__Oscillospirales;f__Ruminococcaceae;g__Ruminiclostridium_E;s__	ANI	classification based on placement in class-level tree	GCA_014799325.1, s__Ruminiclostridium_E sp014799325, 95.0, 77.05, 0.0; GCA_016302655.1, s__Ruminiclostridium_E sp016302655, 95.0, 76.71, 0.0; GCA_905235805.1, s__Ruminiclostridium_E sp905235805, 95.0, 76.04, 0.01; GCA_017935365.1, s__Ruminiclostridium_E sp017935365, 95.0, 75.8, 0.01; GCA_017472865.1, s__Ruminiclostridium_E sp017472865, 95.0, 75.78, 0.02; GCA_009783695.1, s__Ruminiclostridium_E sp…	49.44	11	0.933309	N/A
bin.36	o__Clostridiales (UID1212)	172	263	149	37	216	10	0	0	0	83.313	3.37668	60	0.500992	0.0154549	1984865	1481	99	122	111934	94254	34795	33939	20049.1	16257.2	0.935273	11	1982	bin.36	d__Bacteria;p__Firmicutes_A;c__Clostridia;o__Oscillospirales;f__Ruminococcaceae;g__Ruminiclostridium_E;s__	N/A	N/A	N/A	N/A	N/A	N/A	N/A	N/A	N/A	N/A	d__Bacteria;p__Firmicutes_A;c__Clostridia;o__Oscillospirales;f__Ruminococcaceae;g__Ruminiclostridium_E;s__	taxonomic classification defined by topology and ANI	classification based on placement in class-level tree	GCA_009781425.1, s__Ruminiclostridium_E sp009781425, 95.0, 79.82, 0.59; GCA_009783695.1, s__Ruminiclostridium_E sp009783695, 95.0, 79.64, 0.58; GCA_009784765.1, s__Ruminiclostridium_E sp009784765, 95.0, 76.7, 0.03; GCA_009778065.1, s__Ruminiclostridium_E sp009778065, 95.0, 76.46, 0.12; GCA_009777155.1, s__Ruminiclostridium_E sp009777155, 95.0, 76.42, 0.14; GCA_009776305.1, s__Ruminiclostridium_E …	78.47	11	0.974185	Genome not assigned to closest species as it falls outside its pre-defined ANI radius
bin.37	o__Clostridiales (UID1212)	172	263	149	77	170	16	0	0	0	69.8951	8.2774	31.25	0.465908	0.0158999	1947218	19456	224	475	34452	34450	11123	6019	8692.94	4058.45	0.871478	11	2203	bin.37	d__Bacteria;p__Firmicutes_A;c__Clostridia;o__Oscillospirales;f__Ruminococcaceae;g__Ruminiclostridium_E;s__	N/A	N/A	N/A	N/A	N/A	N/A	N/A	N/A	N/A	N/A	d__Bacteria;p__Firmicutes_A;c__Clostridia;o__Oscillospirales;f__Ruminococcaceae;g__Ruminiclostridium_E;s__	taxonomic classification defined by topology and ANI	classification based on placement in class-level tree	GCA_009781425.1, s__Ruminiclostridium_E sp009781425, 95.0, 79.38, 0.52; GCA_009783695.1, s__Ruminiclostridium_E sp009783695, 95.0, 78.54, 0.43; GCA_009782265.1, s__Ruminiclostridium_E sp009782265, 95.0, 76.55, 0.17; GCA_009777155.1, s__Ruminiclostridium_E sp009777155, 95.0, 76.5, 0.13; GCA_003512525.1, s__Ruminiclostridium_E sp003512525, 95.0, 76.23, 0.02; GCA_017408635.1, s__Ruminiclostridium_E …	63.26	11	0.972426	Genome not assigned to closest species as it falls outside its pre-defined ANI radius
bin.4	o__Clostridiales (UID1212)	172	263	149	119	141	3	0	0	0	62.1944	1.566	0	0.555365	0.0183158	1447905	4979	241	299	26562	26558	8228	7776	6007.9	4825.84	0.917685	11	1455	bin.4	d__Bacteria;p__Firmicutes_A;c__Clostridia;o__Oscillospirales;f__Ruminococcaceae;g__Ruminiclostridium_E;s__	N/A	N/A	N/A	N/A	N/A	GCA_009784765.1	95	d__Bacteria;p__Firmicutes_A;c__Clostridia;o__Oscillospirales;f__Ruminococcaceae;g__Ruminiclostridium_E;s__Ruminiclostridium_E sp009784765	76.23	0.15	d__Bacteria;p__Firmicutes_A;c__Clostridia;o__Oscillospirales;f__Ruminococcaceae;g__Ruminiclostridium_E;s__	taxonomic classification defined by topology and ANI	classification based on placement in class-level tree	GCA_905235805.1, s__Ruminiclostridium_E sp905235805, 95.0, 77.85, 0.01; GCA_900768675.1, s__Ruminiclostridium_E sp900768675, 95.0, 77.18, 0.01; GCA_009778605.1, s__Ruminiclostridium_E sp009778605, 95.0, 76.73, 0.17; GCA_017395555.1, s__Ruminiclostridium_E sp017395555, 95.0, 76.54, 0.01; GCA_009777835.1, s__Ruminiclostridium_E sp009777835, 95.0, 75.98, 0.05; GCA_014799365.1, s__Ruminiclostridium_E…	46.15	11	0.970143	N/A
bin.40	o__Clostridiales (UID1212)	172	263	149	91	165	7	0	0	0	62.2926	3.52349	57.14	0.541799	0.0252208	1617958	20211	419	653	23262	23254	4538	3337	3861.47	2446.78	0.874827	11	1938	bin.40	d__Bacteria;p__Firmicutes_A;c__Clostridia;o__Oscillospirales;f__Ruminococcaceae;g__Ruminiclostridium_E;s__	N/A	N/A	N/A	N/A	N/A	GCA_009784765.1	95	d__Bacteria;p__Firmicutes_A;c__Clostridia;o__Oscillospirales;f__Ruminococcaceae;g__Ruminiclostridium_E;s__Ruminiclostridium_E sp009784765	76.52	0.14	d__Bacteria;p__Firmicutes_A;c__Clostridia;o__Oscillospirales;f__Ruminococcaceae;g__Ruminiclostridium_E;s__	taxonomic classification defined by topology and ANI	classification based on placement in class-level tree	GCA_009784825.1, s__Ruminiclostridium_E sp009784825, 95.0, 76.63, 0.02; GCA_009778605.1, s__Ruminiclostridium_E sp009778605, 95.0, 76.62, 0.15; GCA_017635675.1, s__Ruminiclostridium_E sp017635675, 95.0, 76.45, 0.01; GCA_009777835.1, s__Ruminiclostridium_E sp009777835, 95.0, 76.17, 0.05; GCA_003508605.1, s__Ruminiclostridium_E sp003508605, 95.0, 76.12, 0.03; GCA_002363155.1, s__Ruminiclostridium_E…	53.3	11	0.968307	N/A
bin.9	o__Clostridiales (UID1212)	172	263	149	22	239	2	0	0	0	90.604	1.34228	0	0.515755	0.0204517	2026070	3113	66	92	139331	139331	55832	51430	30698	21988.7	0.930682	11	1921	bin.9	d__Bacteria;p__Firmicutes_A;c__Clostridia;o__Oscillospirales;f__Ruminococcaceae;g__Ruminiclostridium_E;s__	N/A	N/A	N/A	N/A	N/A	N/A	N/A	N/A	N/A	N/A	d__Bacteria;p__Firmicutes_A;c__Clostridia;o__Oscillospirales;f__Ruminococcaceae;g__Ruminiclostridium_E;s__	ANI	classification based on placement in class-level tree	GCA_009783695.1, s__Ruminiclostridium_E sp009783695, 95.0, 77.39, 0.29; GCA_009781425.1, s__Ruminiclostridium_E sp009781425, 95.0, 77.26, 0.31; GCA_017408635.1, s__Ruminiclostridium_E sp017408635, 95.0, 76.77, 0.01; GCA_009777155.1, s__Ruminiclostridium_E sp009777155, 95.0, 76.6, 0.12; GCA_009776305.1, s__Ruminiclostridium_E sp009776305, 95.0, 76.55, 0.14; GCA_009778065.1, s__Ruminiclostridium_E …	84.25	11	0.962968	N/A
bin.17	o__Clostridiales (UID1212)	172	263	149	63	197	3	0	0	0	78.1612	1.67785	33.33	0.533385	0.0142049	1400041	2362	123	157	91665	79985	17926	15870	11382.4	8902.41	0.910717	11	1425	bin.17	d__Bacteria;p__Firmicutes_A;c__Clostridia;o__Oscillospirales;f__UBA929;g__UBA929;s__	N/A	N/A	N/A	N/A	N/A	GCA_009782215.1	95	d__Bacteria;p__Firmicutes_A;c__Clostridia;o__Oscillospirales;f__UBA929;g__UBA929;s__UBA929 sp009782215	76.77	0.2	d__Bacteria;p__Firmicutes_A;c__Clostridia;o__Oscillospirales;f__UBA929;g__UBA929;s__	taxonomic classification defined by topology and ANI	classification based on placement in class-level tree	GCA_009782475.1, s__UBA929 sp009782475, 95.0, 76.24, 0.13; GCA_002293625.1, s__UBA929 sp002293625, 95.0, 75.77, 0.07; GCA_009777475.1, s__UBA929 sp009777475, 95.0, 74.95, 0.01	72.88	11	0.958757	N/A
bin.25	o__Clostridiales (UID1212)	172	263	149	109	134	18	2	0	0	57.378	9.36648	91.67	0.575047	0.0271205	1657084	53206	603	1246	13772	9681	3375	1816	2748.07	1287.22	0.820495	11	2286	bin.25	d__Bacteria;p__Firmicutes_A;c__Clostridia;o__Oscillospirales;f__UBA929;g__UBA929;s__	N/A	N/A	N/A	N/A	N/A	GCA_009782215.1	95	d__Bacteria;p__Firmicutes_A;c__Clostridia;o__Oscillospirales;f__UBA929;g__UBA929;s__UBA929 sp009782215	78.22	0.5	d__Bacteria;p__Firmicutes_A;c__Clostridia;o__Oscillospirales;f__UBA929;g__UBA929;s__	taxonomic classification defined by topology and ANI	classification based on placement in class-level tree	GCA_009782475.1, s__UBA929 sp009782475, 95.0, 77.44, 0.35; GCA_002293625.1, s__UBA929 sp002293625, 95.0, 76.52, 0.15; GCA_009777475.1, s__UBA929 sp009777475, 95.0, 75.33, 0.01	40.11	11	0.95991	Genome not assigned to closest species as it falls outside its pre-defined ANI radius
bin.35	o__Clostridiales (UID1212)	172	263	149	33	225	5	0	0	0	88.9459	2.23714	0	0.553625	0.0183485	1833304	3823	103	153	74908	74908	28168	26043	17799.1	11957.4	0.927339	11	1787	bin.35	d__Bacteria;p__Firmicutes_A;c__Clostridia;o__Oscillospirales;f__UBA929;g__UBA929;s__	N/A	N/A	N/A	N/A	N/A	GCA_009782215.1	95	d__Bacteria;p__Firmicutes_A;c__Clostridia;o__Oscillospirales;f__UBA929;g__UBA929;s__UBA929 sp009782215	78.08	0.36	d__Bacteria;p__Firmicutes_A;c__Clostridia;o__Oscillospirales;f__UBA929;g__UBA929;s__	taxonomic classification defined by topology and ANI	classification based on placement in class-level tree	GCA_009782475.1, s__UBA929 sp009782475, 95.0, 77.38, 0.27; GCA_002293625.1, s__UBA929 sp002293625, 95.0, 76.03, 0.1; GCA_009777475.1, s__UBA929 sp009777475, 95.0, 75.22, 0.01	80.14	11	0.962314	N/A
bin.6	o__Clostridiales (UID1212)	172	263	149	31	230	2	0	0	0	86.8918	1.34228	0	0.526249	0.0158564	1863393	1667	73	96	154573	148591	38287	35864	25525.9	19393	0.926702	11	1790	bin.6	d__Bacteria;p__Firmicutes_A;c__Clostridia;o__Oscillospirales;f__UBA929;g__UBA929;s__	N/A	N/A	N/A	N/A	N/A	GCA_009782215.1	95	d__Bacteria;p__Firmicutes_A;c__Clostridia;o__Oscillospirales;f__UBA929;g__UBA929;s__UBA929 sp009782215	76.4	0.15	d__Bacteria;p__Firmicutes_A;c__Clostridia;o__Oscillospirales;f__UBA929;g__UBA929;s__	taxonomic classification defined by topology and ANI	classification based on placement in class-level tree	GCA_009782475.1, s__UBA929 sp009782475, 95.0, 76.67, 0.11; GCA_002293625.1, s__UBA929 sp002293625, 95.0, 76.47, 0.07; GCA_009777475.1, s__UBA929 sp009777475, 95.0, 75.28, 0.01	89.5	11	0.958733	N/A
bin.13	o__Clostridiales (UID1212)	172	263	149	106	144	13	0	0	0	59.8106	3.37388	53.85	0.509806	0.0163132	1458441	8824	380	488	16567	16559	4446	4005	3838	2970.53	0.906092	11	1666	bin.13	d__Bacteria;p__Firmicutes_A;c__Clostridia;o__Oscillospirales;f__UBA929;g__WRAI01;s__	N/A	N/A	N/A	N/A	N/A	GCA_009780275.1	95	d__Bacteria;p__Firmicutes_A;c__Clostridia;o__Oscillospirales;f__UBA929;g__WRAI01;s__WRAI01 sp009780275	75.38	0.02	d__Bacteria;p__Firmicutes_A;c__Clostridia;o__Oscillospirales;f__UBA929;g__WRAI01;s__	taxonomic classification defined by topology and ANI	classification based on placement in class-level tree	N/A	46.96	11	0.870383	N/A
bin.21	o__Clostridiales (UID1212)	172	263	149	100	161	2	0	0	0	58.6782	0.894855	0	0.462813	0.0214633	1844477	20608	380	640	26529	26519	6205	4753	4853.89	2849.8	0.879328	11	1997	bin.21	d__Bacteria;p__Firmicutes_A;c__Clostridia;o__Oscillospirales;f__WRJC01;g__WRJC01;s__	N/A	N/A	N/A	N/A	N/A	GCA_009777355.1	95	d__Bacteria;p__Firmicutes_A;c__Clostridia;o__Oscillospirales;f__WRJC01;g__WRJC01;s__WRJC01 sp009777355	76.76	0.3	d__Bacteria;p__Firmicutes_A;c__Clostridia;o__Oscillospirales;f__WRJC01;g__WRJC01;s__	taxonomic classification defined by topology and ANI	classification based on placement in class-level tree	GCA_009783265.1, s__WRJC01 sp009783265, 95.0, 76.87, 0.27; GCA_009785015.1, s__WRJC01 sp009785015, 95.0, 76.01, 0.09; GCA_009780985.1, s__WRJC01 sp009780985, 95.0, 75.79, 0.13; GCA_009782405.1, s__WRJC01 sp009782405, 95.0, 75.5, 0.09	53.65	11	0.930688	N/A
bin.32	k__Bacteria (UID1453)	901	171	117	62	108	1	0	0	0	57.4152	0.854701	0	0.451971	0.0165219	620449	1259	107	123	18402	18402	6835	6537	5798.59	5034.07	0.912333	11	686	bin.32	d__Bacteria;p__Patescibacteria;c__Saccharimonadia;o__Saccharimonadales;f__Nanosyncoccaceae;g__;s__	N/A	N/A	N/A	N/A	N/A	N/A	N/A	N/A	N/A	N/A	d__Bacteria;p__Patescibacteria;c__Saccharimonadia;o__Saccharimonadales;f__Nanosyncoccaceae;g__;s__	taxonomic novelty determined using RED	classification based on placement in class-level tree	N/A	52.82	11	0.860952	N/A
bin.2	o__Rhizobiales (UID3642)	107	485	316	215	229	36	5	0	0	55.1507	9.15668	1.96	0.650319	0.017112	4315954	26158	1438	1776	21169	21151	3160	2892	3001.36	2415.43	0.822059	11	5213	bin.2	d__Bacteria;p__Proteobacteria;c__Alphaproteobacteria;o__Rhizobiales;f__Xanthobacteraceae;g__;s__	N/A	N/A	N/A	N/A	N/A	N/A	N/A	N/A	N/A	N/A	d__Bacteria;p__Proteobacteria;c__Alphaproteobacteria;o__Rhizobiales;f__Xanthobacteraceae;g__;s__	taxonomic novelty determined using RED	classification based on placement in class-level tree	N/A	34.27	11	0.915156	N/A
bin.20	k__Bacteria (UID2495)	2993	147	91	38	105	4	0	0	0	69.3326	1.84815	25	0.51011	0.0207344	776626	1973	151	183	30614	24429	6679	5900	5143.22	4233.08	0.905876	11	848	bin.20	d__Bacteria;p__Proteobacteria;c__Alphaproteobacteria;o__Rs-D84;f__Rs-D84;g__WRCC01;s__	N/A	N/A	N/A	N/A	N/A	GCA_009783855.1	95	d__Bacteria;p__Proteobacteria;c__Alphaproteobacteria;o__Rs-D84;f__Rs-D84;g__WRCC01;s__WRCC01 sp009783855	78.75	0.44	d__Bacteria;p__Proteobacteria;c__Alphaproteobacteria;o__Rs-D84;f__Rs-D84;g__WRCC01;s__	taxonomic classification defined by topology and ANI	classification based on placement in class-level tree	GCA_009782315.1, s__WRCC01 sp009782315, 95.0, 79.04, 0.56; GCA_009782725.1, s__WRCC01 sp009782725, 95.0, 77.08, 0.11; GCA_009784235.1, s__WRCC01 sp009784235, 95.0, 76.76, 0.16; GCA_009777955.1, s__WRCC01 sp009777955, 95.0, 76.67, 0.11; GCA_009785765.1, s__WRCC01 sp009785765, 95.0, 76.65, 0.05	63.17	11	0.944158	Genome not assigned to closest species as it falls outside its pre-defined ANI radius
bin.19	c__Spirochaetia (UID2496)	72	215	125	23	189	3	0	0	0	88.4596	2	0	0.530216	0.0205066	2144962	5106	208	285	48888	48879	14292	11973	10312.3	7508.27	0.890731	11	2105	bin.19	d__Bacteria;p__Spirochaetota;c__;o__;f__;g__;s__	N/A	N/A	N/A	N/A	N/A	N/A	N/A	N/A	N/A	N/A	d__Bacteria;p__Spirochaetota;c__;o__;f__;g__;s__	taxonomic novelty determined using RED	classification based on placement in backbone tree	N/A	79.67	11	0.363658	N/A
bin.31	k__Bacteria (UID203)	5449	100	55	65	29	6	0	0	0	55.4545	9.09091	0	0.474695	0.0175356	2238708	37680	393	873	22885	21597	6426	4397	5696.46	2521.22	0.866168	11	2519	bin.31	d__Bacteria;p__Spirochaetota;c__Spirochaetia;o__Treponematales;f__Termitinemataceae;g__Treponema_H;s__	N/A	N/A	N/A	N/A	N/A	N/A	N/A	N/A	N/A	N/A	d__Bacteria;p__Spirochaetota;c__Spirochaetia;o__Treponematales;f__Termitinemataceae;g__Treponema_H;s__	ANI	classification based on placement in class-level tree	GCA_009780595.1, s__Treponema_H sp009780595, 95.0, 76.44, 0.01; GCA_009781915.1, s__Treponema_H sp009781915, 95.0, 75.92, 0.08; GCA_009777335.1, s__Treponema_H sp009777335, 95.0, 75.76, 0.02; GCA_009777995.1, s__Treponema_H sp009777995, 95.0, 75.54, 0.03; GCA_009780855.1, s__Treponema_H sp009780855, 95.0, 75.39, 0.04; GCF_000214355.1, s__Treponema_H azotonutricium, 95.0, 75.0, 0.04; GCA_009786615…	32.31	11	0.89474	Genome has more than 11.7% of markers with multiple hits
bin.15	k__Bacteria (UID2495)	2993	142	88	40	87	14	1	0	0	67.2024	3.74534	64.71	0.402342	0.012521	1965831	29936	243	598	28157	26729	10464	6208	8089.84	3237.28	0.866558	11	2019	bin.15	d__Bacteria;p__Spirochaetota;c__Spirochaetia;o__Treponematales;f__Termitinemataceae;g__WQXQ01;s__	N/A	N/A	N/A	N/A	N/A	GCA_009787795.1	95	d__Bacteria;p__Spirochaetota;c__Spirochaetia;o__Treponematales;f__Termitinemataceae;g__WQXQ01;s__WQXQ01 sp009787795	76.76	0.18	d__Bacteria;p__Spirochaetota;c__Spirochaetia;o__Treponematales;f__Termitinemataceae;g__WQXQ01;s__	taxonomic classification defined by topology and ANI	classification based on placement in class-level tree	GCA_009786675.1, s__WQXQ01 sp009786675, 95.0, 78.77, 0.0; GCA_009785215.1, s__WQXQ01 sp009785215, 95.0, 77.92, 0.3; GCA_009785045.1, s__WQXQ01 sp009785045, 95.0, 77.6, 0.24; GCA_009784935.1, s__WQXQ01 sp009784935, 95.0, 77.53, 0.29; GCA_009781635.1, s__WQXQ01 sp009781635, 95.0, 77.5, 0.36; GCA_009781475.1, s__WQXQ01 sp009781475, 95.0, 77.27, 0.28; GCA_009784995.1, s__WQXQ01 sp009784995, 95.0, 76.…	48.91	11	0.968126	Genome has more than 10.8% of markers with multiple hits

## Sheet: Table S4
Table S4: FastANI comparison between the good-quality MAGs generated in this study (Table S3) and a previously published collection of termite gut MAGs (Hervé et al., 2020).
Good-quality bin ID	MAG accession number (Herve et al., 2020)	ANI value	count of bidirectional fragment mappings	total query fragments
bin.11	SRR9983966	76.6492	77	573
bin.14	SRR9983980	79.4623	380	795
bin.14	SRR9983744	79.3328	381	795
bin.20	SRR9984151	78.4108	79	180
bin.27	SRR9983815	86.4535	197	237
bin.28	SRR9983819	77.3416	111	690
bin.34	SRR9983972	81.343	154	222
bin.36	SRR9983966	79.6449	358	612
bin.36	SRR9983982	77.5123	96	612
bin.37	SRR9983966	78.5341	228	534
bin.37	SRR9983982	77.9483	82	534
bin.39	SRR9983980	76.4323	64	508
bin.39	SRR9983744	76.4322	83	508
bin.7	SRR9983980	78.0504	293	845
bin.7	SRR9983744	77.9976	309	845
bin.9	SRR9983982	78.3606	94	642
bin.9	SRR9983966	77.3873	187	642

## Sheet: Table S5
Table S5: Carbohydrate active enzyme coding (CAZyme) gene transcripts from the de novo reconstructed termite gut metagenome assembled genomes (MAGs).
	Thermoplasmatota (Archaea)	Cloacimonetes	Cyanobacteria	Fibrobacteres		Firmicutes																												Patescibacteria	Proteobacteria		Spirochaetes
Cazy family	bin.3	bin.8	bin.33	bin.27	bin.34	bin.1	bin.4	bin.6	bin.7	bin.9	bin.10	bin.11	bin.12	bin.13	bin.14	bin.16	bin.17	bin.18	bin.21	bin.22	bin.23	bin.24	bin.25	bin.26	bin.28	bin.29	bin.30	bin.35	bin.36	bin.37	bin.38	bin.39	bin.40	bin.32	bin.2	bin.20	bin.15	bin.19	bin.31
AA2							1								1		1															1
AA3																																			6
AA4			1																																				1
AA6																																			1
AA7																																			1
CBM11				1	1
CBM13							1
CBM2																				1											1
CBM22										2	1	1																	1
CBM30					1			1									1
CBM35					1					1																									1
CBM48				1		1		1	1	1		1	1		1	1	1					1			1		1	1		1			1					1
CBM50		1						1									1
CBM51								2									1								3
CBM54																							2					1
CBM61																							1
CBM65																												1
CBM67									1		1				2				1			1										2
CBM9																			1
CE1		1			1				1						1			1	1			1						1							2
CE11		1	1	1	1																															1		1
CE12											1
CE14									1													1				1						2
CE17												1
CE19									1						1			1	1			4										1
CE4				3	1	4	2	11	4	3	3	3	2	2	4	2	4	4	2	3	3	5	3	3	9	2	3	4	4	3	3	4	4	1	1			1	1
CE7																						2
CE8											1
CE9																		1	1											1									1
GH1					1																														1		1
GH10						1	1		2	4	2	3			1			1	3		1		1	1					3	1							8
GH102																																			1	1
GH103		1																																	2	1
GH105						1				1	4	1			2			2			1			1			1		1				1	1
GH106					1				1		1				1			1
GH109		1	1		1			1	8	1	5	2		2	9			4	4			13	1		1	1	1	3	1	1	2	4			5		1
GH11							1			3		2									2			2					3	1			2
GH112															1			1
GH113						1				1										1	1			1			1		1	1
GH115										2		1																	1								1
GH116									1						1			1	1													1
GH123																																1
GH127									1	1	1	1		1	1			2	2									2	1	1
GH13			2	1	3	1	3	2	4	2	1	2		1	4	1	1	4	2	4	2	1	1	2	1	1	2	2	3	2	3		1	1			1	1	2
GH130						1			1	1		1			1				1	1			3	1			1	2	1			1					2
GH133		1
GH136									1
GH140											1
GH141									1
GH142											2
GH144																												2
GH148																			3
GH149									1										1
GH15																									1										2
GH151																			1			1
GH154																															1								1
GH16						1			1								2	1	1													1
GH161																		1
GH163									1									1														1
GH166															1
GH17																			1
GH171									1									1																	1			1	1
GH18								2	4		1	1		2	2		2	1		1					1	1		1	1			3					1
GH19								1													1
GH2				1		1	1		7	4	3	3			2			4	2	1		4		1			1	3	3		4	2
GH20					1				1						1			2	1												2	1
GH23		1		3	3	1		1	2	1	1	1	1	1	2		1	2	1	1	1	1		1	1	1		1	1	1		1			1	1	1	2	1
GH25						1	1					1									1			1					1
GH26						1	1		1	2		2		4							1			1			1	2	2	2
GH27						1				2		1												1				1	1
GH28											2				1			1	2
GH29									1	1	1	1			2			2	3				1					1	1			1
GH3			1			1	1		1	3	2	3		1	1		1	3	1	2	2	1	1	2	1		1	1	2	1	1				2	1	1	1	4
GH30									1			1																									1
GH31					1	1		2	1	1	1	1		1			1	1	1	1		3		1				3	1		1	1
GH33																																			1
GH35											1																				1
GH38															1				1			1									1
GH39										1								1
GH4								1	8	1	1	3		2	4			2	5			7			1			2	2	3	1	4					1
GH42									2						2																	1					1
GH43						1			1	3	7	4			2				3	1		1		2				4	3	1		1					2
GH5				1	3	9	6		6	7		9			8		1	4	5	5	6		2	10	3		8	4	9	3	1	10	4				8		1
GH50									1
GH51									2	1	2				2			3	2									3		1
GH53						1				1	2										1		1					2					1
GH57		1	3		2																																1	1
GH63																						1
GH64				1
GH65					1														1
GH67									1		1				2																						1
GH73																																					1		1
GH77			2	1	1	1	1	1	1	1	1	1			1	1	1			1	1	1		1	1		1	1	1	1	1	1					1	1	1
GH78																		1
GH8				2				5		1	1	1			1		5	1					2		4			1	1	1		1
GH88																		1
GH9				2	2	2	1	1	6			1			4		1	4	1	1	2			1	3		2	2	1			4	2
GH94					3	1	1	3	2	2		2		1	3		2	1	3	2	2	1	1	2	2		1	3	2	3		1					2
GH95						1			1		2		1		1	1			1	1				1			1				1	1					1
GH97														1																				1
GT10			1
GT11			2																											1
GT19		1		1																																1		1
GT2	2	17	2	8	8	5	1	1	2	4	3	2	2	1	6	2	1	2	1	1	1	3	1	5	1		1	1	3	1	8	2	2	4	5	3		3	1
GT21				1																															2
GT25																																			1
GT26								1	1		1			2	1		1		1			1			1	1		1									1	1	2
GT28		1	1	1		1	1	1	1	1	1	1	1	1	1	1	1	1		1	1	1	1	1	1	1	1	2	1	1	1	1	1	1		1		1	1
GT30		1																																				1
GT32									2																				1
GT35		1	1	1	1	2	2	1	2	2	1	1		1	1	1	2		1	1	1	2		1	1	1	2	2	2	1	1	1		1			1	1	1
GT39								1	1					1	1		1					1			1			1				1						1
GT4	4	4		2	2			2		1	4	2		1	5	1	1	1				1	2	1	2	2		1	1		1	1		4	7		1		1
GT41																																			1
GT5			1		3	1	1	3	1	1	1	2			1	1	2		1	1	1		1	1	1		1	1	1		1						1	1	1
GT51		1			1	1	2	1	1	1	1	1	1	1	1	1		1			1			1	1		1	1	1	1	2	1	1	1	1	2	3	3	1
GT56				1
GT6			1
GT61			1
GT76								1			1						1
GT8			1										1		1	1									1
GT83	1	1	1											1																					2			1
GT84							1	1		1		1		1			1		1		1	1		1				1	1	1	1
GT9		5	2																																3			2
GT90		1
PL10											1
PL11							1				4										1						1						1
PL15																		1				1
PL2											1
PL21																						2
PL22											2
PL29																									2
PL33																		1
PL6				1	1
PL9															2

## Sheet: Table S6
Table S6: Clusters of carbohydrate active enzymes (CAZymes) detected in the de novo reconstructed termite gut metagenome assembled genomes (MAGs).
CGC#	Gene Type	Contig ID	Protein ID	Gene Start	Gene Stop	Direction	Protein Family	Genome_bin (Table S3)
CGC1	TC	P3_bact_contig_10551	AIKFLPHL_00520	633	1667	-	Aminotran_1_2	bin.24
CGC1	null	P3_bact_contig_10551	AIKFLPHL_00521	1660	3852	-	PL15	bin.24
CGC1	CAZyme	P3_bact_contig_10551	AIKFLPHL_00522	3853	4401	-	null	bin.24
CGC1	null	P3_bact_contig_10551	AIKFLPHL_00523	4506	5672	+	2.A.1.65.8	bin.24
CGC1	STP	P3_bact_contig_10551	AIKFLPHL_00524	5696	6766	-	null	bin.24
CGC1	STP	P3_bact_contig_10551	AIKFLPHL_00525	6763	7413	-	null	bin.24
CGC1	STP	P3_bact_contig_10551	AIKFLPHL_00526	7406	7750	-	PadR	bin.24
CGC1	null	P3_bact_contig_10551	AIKFLPHL_00527	7941	9443	+	null	bin.24
CGC1	TC	P3_bact_contig_10551	AIKFLPHL_00528	9457	10200	+	null	bin.24
CGC1	STP	P3_bact_contig_10551	AIKFLPHL_00529	10212	11027	+	CheR_N+CheR	bin.24
CGC1	STP	P3_bact_contig_10551	AIKFLPHL_00530	11040	12104	+	null	bin.24
CGC1	null	P3_bact_contig_10551	AIKFLPHL_00531	12101	14785	+	Pyr_redox_2+Fer4	bin.24
CGC1	null	P3_bact_contig_10551	AIKFLPHL_00532	14806	15885	+	PfkB	bin.24
CGC1	TF	P3_bact_contig_10551	AIKFLPHL_00533	16146	16568	+	null	bin.24
CGC1	TF	P3_bact_contig_10551	AIKFLPHL_00534	16581	17429	+	null	bin.24
CGC1	STP	P3_bact_contig_10551	AIKFLPHL_00535	17470	18597	+	Fer4	bin.24
CGC1	null	P3_bact_contig_12542	AIKFLPHL_00703	2081	2800	-	3.A.1.132.6	bin.24
CGC1	TC	P3_bact_contig_12542	AIKFLPHL_00704	2784	3188	-	GntR	bin.24
CGC1	TC	P3_bact_contig_12542	AIKFLPHL_00706	3596	4909	+	null	bin.24
CGC1	TC	P3_bact_contig_12542	AIKFLPHL_00707	4906	5745	+	null	bin.24
CGC1	CAZyme	P3_bact_contig_12542	AIKFLPHL_00708	5732	7051	-	GH4	bin.24
CGC1	null	P3_bact_contig_12542	AIKFLPHL_00709	7048	8307	-	null	bin.24
CGC1	TF	P3_bact_contig_12542	AIKFLPHL_00710	8332	9351	-	null	bin.24
CGC1	null	P3_bact_contig_12542	AIKFLPHL_00711	9517	11091	-	B12-binding	bin.24
CGC1	TF	P3_bact_contig_27741	AIKFLPHL_01422	1048	3735	-	3.A.5.2.2	bin.24
CGC1	STP	P3_bact_contig_27741	AIKFLPHL_01423	3746	4159	-	null	bin.24
CGC1	CAZyme	P3_bact_contig_27741	AIKFLPHL_01424	4156	4359	-	null	bin.24
CGC1	TC	P3_bact_contig_27741	AIKFLPHL_01425	4406	5947	-	GH77	bin.24
CGC1	null	P3_bact_contig_27741	AIKFLPHL_01426	6069	6296	-	null	bin.24
CGC1	null	P3_bact_contig_27741	AIKFLPHL_01427	6293	6508	-	null	bin.24
CGC1	TF	P3_bact_contig_27741	AIKFLPHL_01428	6573	9647	-	GH2	bin.24
CGC1	null	P3_bact_contig_27741	AIKFLPHL_01429	9651	10316	-	null	bin.24
CGC1	null	P3_bact_contig_27741	AIKFLPHL_01430	10942	12033	+	HTH_8	bin.24
CGC1	CAZyme	P3_bact_contig_27741	AIKFLPHL_01431	12036	12746	+	3.A.1.140.1	bin.24
CGC1	STP	P3_bact_contig_27741	AIKFLPHL_01432	12743	13714	+	null	bin.24
CGC1	null	P3_bact_contig_27741	AIKFLPHL_01433	14597	14791	+	Peptidase_M23	bin.24
CGC1	null	P3_bact_contig_27741	AIKFLPHL_01434	14792	16018	+	9.B.174.1.2	bin.24
CGC1	TC	P3_bact_contig_439	BFFBFIJM_00014	149	1189	+	LacI	bin.35
CGC1	TC	P3_bact_contig_439	BFFBFIJM_00015	1189	3033	+	GH127	bin.35
CGC1	TC	P3_bact_contig_439	BFFBFIJM_00016	3149	3898	-	null	bin.35
CGC1	null	P3_bact_contig_439	BFFBFIJM_00017	4472	5413	+	3.A.1.1.11	bin.35
CGC1	TF	P3_bact_contig_439	BFFBFIJM_00018	5413	6330	+	3.A.1.1.11	bin.35
CGC1	CAZyme	P3_bact_contig_439	BFFBFIJM_00019	6327	8384	-	CHASE2+HD+HD	bin.35
CGC1	CAZyme	P3_bact_contig_439	BFFBFIJM_00020	8565	8957	+	Response_reg	bin.35
CGC1	CAZyme	P3_bact_contig_2496	BFFBFIJM_00419	38001	38237	-	HTH_3	bin.35
CGC1	CAZyme	P3_bact_contig_2496	BFFBFIJM_00420	38343	38549	+	null	bin.35
CGC1	null	P3_bact_contig_2496	BFFBFIJM_00421	38697	39386	-	HTH_3	bin.35
CGC1	null	P3_bact_contig_2496	BFFBFIJM_00422	39467	40015	+	TetR_N	bin.35
CGC1	STP	P3_bact_contig_2496	BFFBFIJM_00423	40012	42186	+	GT4	bin.35
CGC1	TF	P3_bact_contig_2496	BFFBFIJM_00424	42183	42998	+	null	bin.35
CGC1	TC	P3_bact_contig_2496	BFFBFIJM_00425	42991	44430	+	Pribosyltran	bin.35
CGC1	CAZyme	P3_bact_contig_2496	BFFBFIJM_00426	44450	45418	+	null	bin.35
CGC1	null	P3_bact_contig_2496	BFFBFIJM_00427	45415	46044	+	null	bin.35
CGC1	TC	P3_bact_contig_2496	BFFBFIJM_00428	46022	46471	-	CheD	bin.35
CGC1	STP	P3_bact_contig_2496	BFFBFIJM_00429	46483	47208	-	null	bin.35
CGC1	STP	P3_bact_contig_2496	BFFBFIJM_00430	47211	48722	-	GH13_36|GH13	bin.35
CGC1	null	P3_bact_contig_2496	BFFBFIJM_00431	48719	49972	-	2.A.58.2.2	bin.35
CGC1	STP	P3_bact_contig_4664	BFFBFIJM_00696	7081	8457	+	3.A.10.1.13	bin.35
CGC1	TF	P3_bact_contig_4664	BFFBFIJM_00697	8408	9844	+	null	bin.35
CGC1	null	P3_bact_contig_4664	BFFBFIJM_00698	9844	12975	+	GH2	bin.35
CGC1	TC	P3_bact_contig_4664	BFFBFIJM_00699	13010	14107	-	null	bin.35
CGC1	STP	P3_bact_contig_4664	BFFBFIJM_00700	14100	15035	-	HTH_AraC+HTH_AraC	bin.35
CGC1	CAZyme	P3_bact_contig_4664	BFFBFIJM_00701	15383	15865	-	Response_reg	bin.35
CGC1	null	P3_bact_contig_4664	BFFBFIJM_00703	16190	16909	+	CheC+CheC	bin.35
CGC1	null	P3_bact_contig_4664	BFFBFIJM_00704	16913	17398	+	CheD	bin.35
CGC1	TC	P3_bact_contig_5230	BFFBFIJM_00732	6191	7303	-	GT0	bin.35
CGC1	null	P3_bact_contig_5230	BFFBFIJM_00733	7316	8413	-	9.B.146.1.4	bin.35
CGC1	TC	P3_bact_contig_5230	BFFBFIJM_00734	8445	9437	-	null	bin.35
CGC1	STP	P3_bact_contig_5230	BFFBFIJM_00735	9438	10601	-	Aminotran_1_2	bin.35
CGC1	TF	P3_bact_contig_5230	BFFBFIJM_00736	10831	11649	+	null	bin.35
CGC1	CAZyme	P3_bact_contig_5230	BFFBFIJM_00737	11707	12627	-	HTH_5	bin.35
CGC1	CAZyme	P3_bact_contig_5230	BFFBFIJM_00738	12712	14277	+	GH43_4|GH43	bin.35
CGC1	null	P3_bact_contig_7020	BFFBFIJM_00904	3148	3990	-	3.A.1.1.27	bin.35
CGC1	TC	P3_bact_contig_7020	BFFBFIJM_00905	3987	5444	-	3.A.1.1.27	bin.35
CGC1	TC	P3_bact_contig_7020	BFFBFIJM_00906	5534	6808	-	SBP_bac_1	bin.35
CGC1	STP	P3_bact_contig_7020	BFFBFIJM_00907	7042	9042	+	CBM61|GH53	bin.35
CGC1	CAZyme	P3_bact_contig_7020	BFFBFIJM_00908	9059	10003	+	LacI	bin.35
CGC1	TF	P3_bact_contig_7020	BFFBFIJM_00909	10016	10963	-	CheW+Response_reg	bin.35
CGC1	null	P3_bact_contig_7020	BFFBFIJM_00910	11122	12285	+	null	bin.35
CGC1	null	P3_bact_contig_7020	BFFBFIJM_00911	12323	13162	+	2.A.115.1.1	bin.35
CGC1	STP	P3_bact_contig_7020	BFFBFIJM_00912	13164	14528	+	null	bin.35
CGC1	TF	P3_bact_contig_7020	BFFBFIJM_00913	14525	15496	+	Pyr_redox_2	bin.35
CGC1	STP	P3_bact_contig_7020	BFFBFIJM_00914	15499	15843	+	null	bin.35
CGC1	STP	P3_bact_contig_7020	BFFBFIJM_00915	16013	16912	+	null	bin.35
CGC1	STP	P3_bact_contig_7020	BFFBFIJM_00916	17008	19257	-	GH2	bin.35
CGC1	null	P3_bact_contig_7020	BFFBFIJM_00917	19352	20923	+	GH26|CBM35	bin.35
CGC1	STP	P3_bact_contig_13862	BFFBFIJM_01219	35659	37599	-	CBM0|GT39	bin.35
CGC1	null	P3_bact_contig_13862	BFFBFIJM_01220	37613	38725	-	null	bin.35
CGC1	TF	P3_bact_contig_13862	BFFBFIJM_01221	38712	40568	-	1.A.33.1.4	bin.35
CGC1	null	P3_bact_contig_13862	BFFBFIJM_01222	40595	41041	-	null	bin.35
CGC1	CAZyme	P3_bact_contig_13862	BFFBFIJM_01223	41042	41782	-	none	bin.35
CGC1	null	P3_bact_contig_13862	BFFBFIJM_01224	41935	42276	+	GntR	bin.35
CGC1	TC	P3_bact_contig_13862	BFFBFIJM_01225	42263	42862	-	Fer4	bin.35
CGC1	TC	P3_bact_contig_13862	BFFBFIJM_01226	42837	45251	-	3.A.9.1.2	bin.35
CGC1	TC	P3_bact_contig_13862	BFFBFIJM_01227	45199	46218	-	null	bin.35
CGC1	TC	P3_bact_contig_13862	BFFBFIJM_01228	46215	46547	-	null	bin.35
CGC1	TC	P3_bact_contig_13862	BFFBFIJM_01229	46560	47003	-	CtsR	bin.35
CGC1	TF	P3_bact_contig_13862	BFFBFIJM_01230	47130	47291	-	null	bin.35
CGC1	null	P3_bact_contig_13862	BFFBFIJM_01231	47337	50879	-	null	bin.35
CGC1	CAZyme	P3_bact_contig_13862	BFFBFIJM_01232	51049	51216	+	Fer4+Fer4	bin.35
CGC1	null	P3_bact_contig_816	BNLNHPCF_00011	1921	2100	+	none	bin.26
CGC1	TF	P3_bact_contig_816	BNLNHPCF_00012	2097	2723	+	Pribosyltran	bin.26
CGC1	STP	P3_bact_contig_816	BNLNHPCF_00013	2895	4031	-	null	bin.26
CGC1	TC	P3_bact_contig_816	BNLNHPCF_00014	4028	4834	-	FeS+Fer4+Fer4+Fer4	bin.26
CGC1	TF	P3_bact_contig_816	BNLNHPCF_00015	4836	5423	-	3.D.6.1.2	bin.26
CGC1	null	P3_bact_contig_816	BNLNHPCF_00016	5423	6103	-	3.D.6.1.2	bin.26
CGC1	TC	P3_bact_contig_816	BNLNHPCF_00017	6096	6629	-	null	bin.26
CGC1	null	P3_bact_contig_816	BNLNHPCF_00018	6640	7572	-	3.D.6.1.2	bin.26
CGC1	CAZyme	P3_bact_contig_816	BNLNHPCF_00019	7595	8881	-	3.D.6.1.2	bin.26
CGC1	STP	P3_bact_contig_816	BNLNHPCF_00020	9002	9613	+	null	bin.26
CGC1	STP	P3_bact_contig_816	BNLNHPCF_00021	9618	10172	+	null	bin.26
CGC1	TC	P3_bact_contig_816	BNLNHPCF_00022	10192	11847	+	GT2	bin.26
CGC1	TC	P3_bact_contig_816	BNLNHPCF_00023	11930	16342	+	null	bin.26
CGC1	null	P3_bact_contig_816	BNLNHPCF_00024	16624	17178	+	GerE	bin.26
CGC1	TF	P3_bact_contig_816	BNLNHPCF_00025	17175	19703	+	null	bin.26
CGC1	TC	P3_bact_contig_816	BNLNHPCF_00026	19769	21208	+	null	bin.26
CGC1	CAZyme	P3_bact_contig_816	BNLNHPCF_00027	21230	23452	-	3.A.7.16.1	bin.26
CGC1	STP	P3_bact_contig_1195	BNLNHPCF_00031	590	1705	-	dCache_1+GGDEF	bin.26
CGC1	CAZyme	P3_bact_contig_1195	BNLNHPCF_00032	1803	8489	-	null	bin.26
CGC1	null	P3_bact_contig_1195	BNLNHPCF_00033	8622	13211	-	GH43|3.2.1.8|CBM36|GH10|3.2.1.55|CBM6|GH43_16|CBM22	bin.26
CGC1	TC	P3_bact_contig_1195	BNLNHPCF_00034	13338	14207	+	HTH_AraC	bin.26
CGC1	null	P3_bact_contig_1195	BNLNHPCF_00035	14322	14606	-	HTH_10	bin.26
CGC1	TF	P3_bact_contig_1195	BNLNHPCF_00036	14712	15710	-	null	bin.26
CGC1	STP	P3_bact_contig_1195	BNLNHPCF_00037	15697	16053	-	PadR	bin.26
CGC1	STP	P3_bact_contig_1195	BNLNHPCF_00038	16456	17502	+	8.A.59.4.2	bin.26
CGC1	TC	P3_bact_contig_1195	BNLNHPCF_00039	17499	18461	+	Response_reg	bin.26
CGC1	TC	P3_bact_contig_1195	BNLNHPCF_00040	18454	20481	+	HATPase_c	bin.26
CGC1	TC	P3_bact_contig_1195	BNLNHPCF_00041	20743	21264	+	null	bin.26
CGC1	null	P3_bact_contig_1195	BNLNHPCF_00042	21273	21788	+	3.D.1.5.1	bin.26
CGC1	TC	P3_bact_contig_1195	BNLNHPCF_00043	21785	23395	+	3.D.1.5.1	bin.26
CGC1	TC	P3_bact_contig_1195	BNLNHPCF_00044	23392	25179	+	Pyr_redox_2	bin.26
CGC1	CAZyme	P3_bact_contig_1195	BNLNHPCF_00045	25181	26047	+	null	bin.26
CGC1	TF	P3_bact_contig_1195	BNLNHPCF_00046	26061	26624	+	2.A.107.1.2	bin.26
CGC1	TF	P3_bact_contig_4413	CLMCLKDM_00127	95	1648	-	SBP_bac_1	bin.18
CGC1	TC	P3_bact_contig_4413	CLMCLKDM_00128	1720	2634	-	3.A.1.1.29	bin.18
CGC1	null	P3_bact_contig_4413	CLMCLKDM_00129	2647	3600	-	3.A.1.1.10	bin.18
CGC1	STP	P3_bact_contig_4413	CLMCLKDM_00130	3597	5144	-	null	bin.18
CGC1	STP	P3_bact_contig_4413	CLMCLKDM_00131	5309	6100	+	HTH_AraC+HTH_AraC	bin.18
CGC1	CAZyme	P3_bact_contig_4413	CLMCLKDM_00132	6109	7887	+	8.A.59.2.1	bin.18
CGC1	TF	P3_bact_contig_4413	CLMCLKDM_00133	7904	10309	+	GH2	bin.18
CGC1	STP	P3_bact_contig_13162	CLMCLKDM_00326	687	887	+	SpoIIE	bin.18
CGC1	CAZyme	P3_bact_contig_13162	CLMCLKDM_00327	895	1878	-	GH5|GH5_36	bin.18
CGC1	TC	P3_bact_contig_13162	CLMCLKDM_00328	1962	2708	+	null	bin.18
CGC1	TF	P3_bact_contig_13162	CLMCLKDM_00329	2695	3966	-	9.A.40.2.4	bin.18
CGC1	STP	P3_bact_contig_13162	CLMCLKDM_00330	5080	5361	+	null	bin.18
CGC1	TF	P3_bact_contig_13162	CLMCLKDM_00331	5731	6282	-	HTH_3	bin.18
CGC1	null	P3_bact_contig_20702	CLMCLKDM_00464	1304	3022	-	Fer4	bin.18
CGC1	TC	P3_bact_contig_20702	CLMCLKDM_00465	3016	4845	-	Pyr_redox_2	bin.18
CGC1	null	P3_bact_contig_20702	CLMCLKDM_00466	4929	5762	-	3.D.6.1.2	bin.18
CGC1	CAZyme	P3_bact_contig_20702	CLMCLKDM_00467	5785	6381	-	3.D.6.1.2	bin.18
CGC1	null	P3_bact_contig_20702	CLMCLKDM_00468	6442	7098	-	3.D.6.1.2	bin.18
CGC1	null	P3_bact_contig_20702	CLMCLKDM_00469	7095	7616	-	null	bin.18
CGC1	STP	P3_bact_contig_20702	CLMCLKDM_00470	7637	8455	-	3.D.6.1.2	bin.18
CGC1	null	P3_bact_contig_20702	CLMCLKDM_00471	8452	9750	-	3.D.6.1.2	bin.18
CGC1	null	P3_bact_contig_20702	CLMCLKDM_00472	9968	13387	+	CBM6|GH2	bin.18
CGC1	CAZyme	P3_bact_contig_20702	CLMCLKDM_00473	13356	13787	-	GerE	bin.18
CGC1	STP	P3_bact_contig_25424	DGCPMPNL_00784	11	2359	+	GH9	bin.39
CGC1	TC	P3_bact_contig_25424	DGCPMPNL_00785	2373	4313	-	GerE	bin.39
CGC1	STP	P3_bact_contig_25424	DGCPMPNL_00786	4904	5128	+	null	bin.39
CGC1	STP	P3_bact_contig_25424	DGCPMPNL_00787	5130	6098	+	null	bin.39
CGC1	TF	P3_bact_contig_25424	DGCPMPNL_00788	6103	7137	+	8.A.59.4.1	bin.39
CGC1	null	P3_bact_contig_25424	DGCPMPNL_00789	7134	8570	+	dCache_1	bin.39
CGC1	STP	P3_bact_contig_25424	DGCPMPNL_00790	8518	10188	+	HATPase_c+Response_reg	bin.39
CGC1	TC	P3_bact_contig_25424	DGCPMPNL_00791	10192	10857	-	HisKA+HATPase_c	bin.39
CGC1	STP	P3_bact_contig_25424	DGCPMPNL_00792	10899	11174	-	Response_reg	bin.39
CGC1	TC	P3_bact_contig_1861	DOJPKLDN_00671	1673	3274	+	HD	bin.9
CGC1	TF	P3_bact_contig_1861	DOJPKLDN_00672	3264	3839	+	2.A.51.1.6	bin.9
CGC1	STP	P3_bact_contig_1861	DOJPKLDN_00673	3836	4387	+	2.A.51.1.6	bin.9
CGC1	null	P3_bact_contig_1861	DOJPKLDN_00674	4476	4907	+	GerE	bin.9
CGC1	null	P3_bact_contig_1861	DOJPKLDN_00675	4921	8043	+	null	bin.9
CGC1	STP	P3_bact_contig_1861	DOJPKLDN_00676	8024	11263	+	null	bin.9
CGC1	null	P3_bact_contig_1861	DOJPKLDN_00677	11296	11958	-	Sigma70_r2+Sigma70_r3+Sigma70_r4	bin.9
CGC1	null	P3_bact_contig_1861	DOJPKLDN_00678	11951	12388	-	HATPase_c	bin.9
CGC1	TC	P3_bact_contig_1861	DOJPKLDN_00679	12385	12699	-	STAS	bin.9
CGC1	null	P3_bact_contig_1861	DOJPKLDN_00680	12907	15375	+	GT51	bin.9
CGC1	null	P3_bact_contig_1861	DOJPKLDN_00681	15441	16562	+	null	bin.9
CGC1	CAZyme	P3_bact_contig_1861	DOJPKLDN_00682	16582	16725	-	null	bin.9
CGC1	null	P3_bact_contig_1861	DOJPKLDN_00683	16810	17022	+	HTH_3	bin.9
CGC1	null	P3_bact_contig_1861	DOJPKLDN_00684	17096	18451	-	null	bin.9
CGC1	STP	P3_bact_contig_1861	DOJPKLDN_00685	18484	18753	-	ACT	bin.9
CGC1	STP	P3_bact_contig_1861	DOJPKLDN_00686	18826	19656	+	null	bin.9
CGC1	CAZyme	P3_bact_contig_1861	DOJPKLDN_00687	19669	20163	+	none	bin.9
CGC1	null	P3_bact_contig_1861	DOJPKLDN_00688	20160	21335	+	Aminotran_1_2	bin.9
CGC1	TC	P3_bact_contig_2793	DOJPKLDN_01158	27338	27568	+	HTH_3	bin.9
CGC1	null	P3_bact_contig_2793	DOJPKLDN_01159	27601	28323	-	null	bin.9
CGC1	null	P3_bact_contig_2793	DOJPKLDN_01160	28353	28769	-	null	bin.9
CGC1	TF	P3_bact_contig_2793	DOJPKLDN_01161	28766	29629	-	HhH-GPD	bin.9
CGC1	null	P3_bact_contig_2793	DOJPKLDN_01162	29709	30395	+	null	bin.9
CGC1	null	P3_bact_contig_2793	DOJPKLDN_01163	30392	32662	-	GT35	bin.9
CGC1	STP	P3_bact_contig_2793	DOJPKLDN_01164	32838	35372	+	4.C.1.1.7	bin.9
CGC1	null	P3_bact_contig_2793	DOJPKLDN_01165	35440	36618	+	null	bin.9
CGC1	STP	P3_bact_contig_2793	DOJPKLDN_01166	36621	39635	+	null	bin.9
CGC1	STP	P3_bact_contig_2793	DOJPKLDN_01167	39704	41035	+	ACT	bin.9
CGC1	null	P3_bact_contig_2793	DOJPKLDN_01168	41075	41299	-	HTH_3	bin.9
CGC1	null	P3_bact_contig_3462	DOJPKLDN_01365	138	863	+	LytTR	bin.9
CGC1	STP	P3_bact_contig_3462	DOJPKLDN_01366	860	2206	+	null	bin.9
CGC1	TC	P3_bact_contig_3462	DOJPKLDN_01367	2349	3236	+	SBP_bac_3	bin.9
CGC1	TF	P3_bact_contig_3462	DOJPKLDN_01368	3431	4114	+	3.A.1.3.14	bin.9
CGC1	null	P3_bact_contig_3462	DOJPKLDN_01369	4089	4691	+	3.A.1.3.15	bin.9
CGC1	null	P3_bact_contig_3462	DOJPKLDN_01370	4801	6096	+	null	bin.9
CGC1	CAZyme	P3_bact_contig_3462	DOJPKLDN_01371	6171	7622	+	3.A.1.1.27	bin.9
CGC1	null	P3_bact_contig_3462	DOJPKLDN_01372	7619	8461	+	3.A.1.1.27	bin.9
CGC1	null	P3_bact_contig_3462	DOJPKLDN_01373	8469	10424	+	CBM61|GH53	bin.9
CGC1	STP	P3_bact_contig_3462	DOJPKLDN_01374	10390	11145	-	Fer4	bin.9
CGC1	TC	P3_bact_contig_4107	DOJPKLDN_01416	7904	10327	-	GH5_4|GH5_10	bin.9
CGC1	null	P3_bact_contig_4107	DOJPKLDN_01417	10324	11313	-	null	bin.9
CGC1	null	P3_bact_contig_4107	DOJPKLDN_01418	11306	12493	-	GH4	bin.9
CGC1	CAZyme	P3_bact_contig_4107	DOJPKLDN_01419	12612	13790	-	null	bin.9
CGC1	null	P3_bact_contig_4107	DOJPKLDN_01420	13808	14242	-	null	bin.9
CGC1	null	P3_bact_contig_4107	DOJPKLDN_01421	14481	14861	+	Response_reg	bin.9
CGC1	CAZyme	P3_bact_contig_4107	DOJPKLDN_01422	14854	17247	+	Fer4+Fer4+FeS+PAS+HisKA	bin.9
CGC1	null	P3_bact_contig_4107	DOJPKLDN_01423	17253	18791	+	HATPase_c+Response_reg	bin.9
CGC1	TF	P3_bact_contig_4107	DOJPKLDN_01424	18876	20030	-	null	bin.9
CGC1	TC	P3_bact_contig_4107	DOJPKLDN_01425	20149	20949	-	Response_reg	bin.9
CGC1	null	P3_bact_contig_4107	DOJPKLDN_01426	20961	21686	-	LytTR	bin.9
CGC1	STP	P3_bact_contig_4107	DOJPKLDN_01427	21720	22787	-	3.A.15.2.1	bin.9
CGC1	TC	P3_bact_contig_6616	DOJPKLDN_01531	35682	36971	+	EPSP_synthase	bin.9
CGC1	TF	P3_bact_contig_6616	DOJPKLDN_01532	37143	37649	+	null	bin.9
CGC1	TF	P3_bact_contig_6616	DOJPKLDN_01533	37687	38304	-	CheC+CheC	bin.9
CGC1	null	P3_bact_contig_6616	DOJPKLDN_01534	38440	39099	+	null	bin.9
CGC1	TC	P3_bact_contig_6616	DOJPKLDN_01535	39177	39617	+	null	bin.9
CGC1	null	P3_bact_contig_6616	DOJPKLDN_01536	39651	39947	-	HTH_3	bin.9
CGC1	TC	P3_bact_contig_6616	DOJPKLDN_01537	40081	40248	+	null	bin.9
CGC1	STP	P3_bact_contig_6616	DOJPKLDN_01538	40262	40888	-	Pribosyltran	bin.9
CGC1	CAZyme	P3_bact_contig_6616	DOJPKLDN_01539	40888	41130	-	HTH_3	bin.9
CGC1	STP	P3_bact_contig_6616	DOJPKLDN_01540	41534	43753	-	3.A.7.16.1	bin.9
CGC1	TF	P3_bact_contig_6616	DOJPKLDN_01541	43738	43902	-	null	bin.9
CGC1	STP	P3_bact_contig_6616	DOJPKLDN_01542	43938	44858	-	null	bin.9
CGC1	null	P3_bact_contig_6616	DOJPKLDN_01543	44989	46923	+	Fer4+Fer4+FeS+MCPsignal	bin.9
CGC1	STP	P3_bact_contig_6616	DOJPKLDN_01544	46971	48470	-	GH51	bin.9
CGC1	TC	P3_bact_contig_6616	DOJPKLDN_01545	48600	49094	+	null	bin.9
CGC1	TC	P3_bact_contig_6616	DOJPKLDN_01546	49105	49467	+	Response_reg	bin.9
CGC1	null	P3_bact_contig_6616	DOJPKLDN_01547	49865	50167	+	CbiA	bin.9
CGC1	TC	P3_bact_contig_6626	DOJPKLDN_01550	506	1333	-	Fer4	bin.9
CGC1	TC	P3_bact_contig_6626	DOJPKLDN_01551	1335	1481	-	null	bin.9
CGC1	null	P3_bact_contig_6626	DOJPKLDN_01552	1496	2113	-	null	bin.9
CGC1	null	P3_bact_contig_6626	DOJPKLDN_01553	2176	3135	-	GH113	bin.9
CGC1	CAZyme	P3_bact_contig_6626	DOJPKLDN_01554	3313	4203	+	PALP	bin.9
CGC1	null	P3_bact_contig_6626	DOJPKLDN_01555	4229	5005	+	3.A.1.128.6	bin.9
CGC1	TF	P3_bact_contig_6626	DOJPKLDN_01556	5008	6183	+	3.A.1.115.2	bin.9
CGC1	null	P3_bact_contig_6626	DOJPKLDN_01557	6246	6584	-	null	bin.9
CGC1	null	P3_bact_contig_6626	DOJPKLDN_01558	6595	11880	-	GAF+GAF+PAS+GAF+HisKA+HATPase_c+Response_reg	bin.9
CGC1	TC	P3_bact_contig_6626	DOJPKLDN_01559	11928	14459	-	GerE	bin.9
CGC1	STP	P3_bact_contig_6626	DOJPKLDN_01560	14686	21171	+	null	bin.9
CGC1	null	P3_bact_contig_6626	DOJPKLDN_01561	21168	25343	+	2.A.21.9.2	bin.9
CGC1	CAZyme	P3_bact_contig_6626	DOJPKLDN_01562	25343	26143	+	Response_reg+Response_reg	bin.9
CGC1	TF	P3_bact_contig_6626	DOJPKLDN_01563	26161	26949	+	SBP_bac_3+SBP_bac_3	bin.9
CGC1	TF	P3_bact_contig_6626	DOJPKLDN_01564	26984	28006	+	8.A.59.4.1	bin.9
CGC1	null	P3_bact_contig_6626	DOJPKLDN_01565	28034	31195	+	Response_reg+GAF+HisKA+HATPase_c+Response_reg	bin.9
CGC1	TF	P3_bact_contig_6626	DOJPKLDN_01566	31207	34734	+	2.A.21.9.2	bin.9
CGC1	TC	P3_bact_contig_6626	DOJPKLDN_01567	34757	35134	+	Response_reg	bin.9
CGC1	STP	P3_bact_contig_6626	DOJPKLDN_01568	35202	35438	+	null	bin.9
CGC1	STP	P3_bact_contig_6626	DOJPKLDN_01569	35547	36329	-	Response_reg+Response_reg	bin.9
CGC1	null	P3_bact_contig_6626	DOJPKLDN_01570	36344	39232	-	2.A.21.9.2	bin.9
CGC1	TC	P3_bact_contig_13599	DOJPKLDN_01780	615	950	+	HTH_3	bin.9
CGC1	TC	P3_bact_contig_13599	DOJPKLDN_01781	1065	2597	+	2.A.14.2.1	bin.9
CGC1	STP	P3_bact_contig_13599	DOJPKLDN_01782	2636	6073	+	3.B.1.1.1	bin.9
CGC1	null	P3_bact_contig_13599	DOJPKLDN_01783	6120	7067	-	GH11	bin.9
CGC1	TC	P3_bact_contig_13599	DOJPKLDN_01784	7212	8015	+	3.A.1.3.12	bin.9
CGC1	CAZyme	P3_bact_contig_13599	DOJPKLDN_01785	8019	8747	+	3.A.1.3.10	bin.9
CGC1	STP	P3_bact_contig_13599	DOJPKLDN_01786	8734	9456	+	3.A.1.3.15	bin.9
CGC1	TF	P3_bact_contig_13599	DOJPKLDN_01787	9466	9975	+	null	bin.9
CGC1	null	P3_bact_contig_13599	DOJPKLDN_01788	9975	11099	+	null	bin.9
CGC1	TC	P3_bact_contig_13599	DOJPKLDN_01789	11137	14595	-	2.A.6.3.6	bin.9
CGC1	TC	P3_bact_contig_13599	DOJPKLDN_01790	14646	15107	-	null	bin.9
CGC1	TC	P3_bact_contig_13599	DOJPKLDN_01791	15089	15547	-	MarR	bin.9
CGC1	STP	P3_bact_contig_13599	DOJPKLDN_01792	15659	16198	+	null	bin.9
CGC1	null	P3_bact_contig_13599	DOJPKLDN_01793	16201	17325	+	null	bin.9
CGC1	TC	P3_bact_contig_13599	DOJPKLDN_01794	17394	17831	+	HTH_3	bin.9
CGC1	null	P3_bact_contig_13599	DOJPKLDN_01795	17844	17990	-	null	bin.9
CGC1	TF	P3_bact_contig_13599	DOJPKLDN_01796	18116	22309	+	2.A.21.9.2	bin.9
CGC1	null	P3_bact_contig_13599	DOJPKLDN_01797	22358	23218	-	Response_reg	bin.9
CGC1	STP	P3_bact_contig_13599	DOJPKLDN_01798	23272	23580	-	MCPsignal	bin.9
CGC1	CAZyme	P3_bact_contig_1254	EJICHDCD_00296	39	572	+	Response_reg	bin.14
CGC1	null	P3_bact_contig_1254	EJICHDCD_00297	539	3067	-	GH9	bin.14
CGC1	TC	P3_bact_contig_1254	EJICHDCD_00298	3080	4375	-	2.A.47.5.2	bin.14
CGC1	TF	P3_bact_contig_1254	EJICHDCD_00299	4542	7700	+	null	bin.14
CGC1	CAZyme	P3_bact_contig_1254	EJICHDCD_00300	7700	8974	+	null	bin.14
CGC1	null	P3_bact_contig_1254	EJICHDCD_00301	9040	10140	+	HTH_3	bin.14
CGC1	TC	P3_bact_contig_1254	EJICHDCD_00302	10154	10510	+	null	bin.14
CGC1	TC	P3_bact_contig_1254	EJICHDCD_00303	10507	11376	-	null	bin.14
CGC1	STP	P3_bact_contig_1254	EJICHDCD_00304	11373	13442	-	CBM20|CBM34|GH13_39|GH13	bin.14
CGC1	STP	P3_bact_contig_2055	EJICHDCD_00463	4872	5786	+	Response_reg	bin.14
CGC1	TF	P3_bact_contig_2055	EJICHDCD_00464	5802	7208	-	null	bin.14
CGC1	null	P3_bact_contig_2055	EJICHDCD_00465	7209	8660	-	null	bin.14
CGC1	TF	P3_bact_contig_2055	EJICHDCD_00466	8660	9535	-	3.A.1.132.1	bin.14
CGC1	STP	P3_bact_contig_2055	EJICHDCD_00467	9532	10029	-	3.A.1.132.1	bin.14
CGC1	CAZyme	P3_bact_contig_2055	EJICHDCD_00468	10014	10523	-	3.A.1.132.1	bin.14
CGC1	null	P3_bact_contig_2055	EJICHDCD_00469	10586	11581	-	null	bin.14
CGC1	STP	P3_bact_contig_2055	EJICHDCD_00470	11916	12959	+	LacI	bin.14
CGC1	null	P3_bact_contig_2055	EJICHDCD_00471	12959	14107	+	GT0	bin.14
CGC1	null	P3_bact_contig_2150	EJICHDCD_00493	4958	6256	+	GH94	bin.14
CGC1	STP	P3_bact_contig_2150	EJICHDCD_00494	6207	7322	+	GH94	bin.14
CGC1	null	P3_bact_contig_2150	EJICHDCD_00495	7322	8359	+	GH5_4	bin.14
CGC1	CAZyme	P3_bact_contig_2150	EJICHDCD_00496	8602	9048	+	null	bin.14
CGC1	TC	P3_bact_contig_2150	EJICHDCD_00497	9092	9895	+	null	bin.14
CGC1	TC	P3_bact_contig_2150	EJICHDCD_00498	9931	12813	+	SBP_bac_3+SBP_bac_3+HisKA+HATPase_c+Response_reg	bin.14
CGC1	null	P3_bact_contig_2150	EJICHDCD_00499	12958	13332	+	GntR	bin.14
CGC1	CAZyme	P3_bact_contig_2150	EJICHDCD_00500	13316	14092	+	3.A.1.149.1	bin.14
CGC1	null	P3_bact_contig_6953	EJICHDCD_01207	1282	2907	-	GH9	bin.14
CGC1	TF	P3_bact_contig_6953	EJICHDCD_01208	2927	4006	-	null	bin.14
CGC1	STP	P3_bact_contig_6953	EJICHDCD_01209	4003	5934	-	3.A.1.121.4	bin.14
CGC1	STP	P3_bact_contig_6953	EJICHDCD_01210	5966	6943	-	HD	bin.14
CGC1	STP	P3_bact_contig_6953	EJICHDCD_01211	7083	8027	+	HD	bin.14
CGC1	CAZyme	P3_bact_contig_6953	EJICHDCD_01212	8024	9466	+	null	bin.14
CGC1	TC	P3_bact_contig_6953	EJICHDCD_01213	9444	10901	-	HisKA+HATPase_c	bin.14
CGC1	null	P3_bact_contig_6953	EJICHDCD_01214	10903	11601	-	Trans_reg_C	bin.14
CGC1	STP	P3_bact_contig_6953	EJICHDCD_01215	11755	13263	+	null	bin.14
CGC1	null	P3_bact_contig_6953	EJICHDCD_01216	13295	13969	+	3.A.1.125.2	bin.14
CGC1	TF	P3_bact_contig_6953	EJICHDCD_01217	13988	14386	+	Response_reg	bin.14
CGC1	CAZyme	P3_bact_contig_8265	EJICHDCD_01317	8	781	+	GH116	bin.14
CGC1	TC	P3_bact_contig_8265	EJICHDCD_01318	770	2260	-	null	bin.14
CGC1	TC	P3_bact_contig_8265	EJICHDCD_01319	2277	3659	-	null	bin.14
CGC1	STP	P3_bact_contig_8265	EJICHDCD_01320	3719	4366	-	3.A.1.106.14	bin.14
CGC1	CAZyme	P3_bact_contig_8265	EJICHDCD_01321	4446	5531	-	null	bin.14
CGC1	TF	P3_bact_contig_8265	EJICHDCD_01322	5531	7339	-	3.A.1.111.2	bin.14
CGC1	STP	P3_bact_contig_8265	EJICHDCD_01323	7436	8167	-	HATPase_c	bin.14
CGC1	null	P3_bact_contig_8265	EJICHDCD_01324	8194	8934	-	LytTR	bin.14
CGC1	TC	P3_bact_contig_8273	EJICHDCD_01356	21452	23692	+	CBM48|GH13_9|GH13	bin.14
CGC1	null	P3_bact_contig_8273	EJICHDCD_01357	23651	24733	-	GT28	bin.14
CGC1	STP	P3_bact_contig_8273	EJICHDCD_01358	24820	25959	+	null	bin.14
CGC1	null	P3_bact_contig_8273	EJICHDCD_01359	25980	26654	+	3.A.1.122.14	bin.14
CGC1	null	P3_bact_contig_8273	EJICHDCD_01360	26641	27525	+	3.A.1.122.14	bin.14
CGC1	CAZyme	P3_bact_contig_8273	EJICHDCD_01361	27527	28780	-	SBP_bac_1	bin.14
CGC1	CAZyme	P3_bact_contig_8273	EJICHDCD_01362	28804	30015	-	GH5|GH5_10	bin.14
CGC1	CAZyme	P3_bact_contig_8273	EJICHDCD_01363	30530	32008	+	none	bin.14
CGC1	null	P3_bact_contig_8273	EJICHDCD_01364	32036	32794	-	null	bin.14
CGC1	TC	P3_bact_contig_8273	EJICHDCD_01365	32920	33744	+	null	bin.14
CGC1	null	P3_bact_contig_8273	EJICHDCD_01366	33731	36253	-	MCPsignal	bin.14
CGC1	TF	P3_bact_contig_8273	EJICHDCD_01367	36528	37256	-	HTH_3	bin.14
CGC1	TF	P3_bact_contig_8273	EJICHDCD_01368	37260	37688	-	HATPase_c	bin.14
[truncated: 256 more rows]

## Sheet: Table S7
Table S7: Metatranscriptomic abundance (TPMs) of prokaryotic transcripts assigned to the different KEEG categories (KOs; Kanehisa et al., 2016) in the different termite gut compartments.
[truncated: 3,402 more rows]

[truncated: 5 more sheets: Table S8, Table S9, Table S10, Table S11, Table S12]
